# Supplementary material for: N-[(3-Ethyl­phen­yl)carbamo­thio­yl]-2,2-di­phenyl­acetamide
Source: Acta Crystallogr Sect E Struct Rep Online. 2013 Jun 8;69(Pt 7):o1016–7. doi: 10.1107/S1600536813014268 (PMC3772456; doi:10.1107/S1600536813014268)
Supplement: Supplementary file 1 [file e-69-o1016-sup1.cif]

##############################################################################
#                                                                            #
# This CIF contains the data in a paper accepted for publication in          #
# Acta Crystallographica Section E. It conforms to the requirements of       #
# Notes for Authors for Acta Crystallographica Section E, and has been       #
# peer reviewed under the auspices of the IUCr Commission on Journals.       #
#                                                                            #
# Full details of the Crystallographic Information File format               #
# are given in the paper "The Crystallographic Information File (CIF):       #
# a New Standard Archive File for Crystallography" by S. R. Hall, F. H.      #
# Allen and I. D. Brown [Acta Cryst. (1991), A47, 655-685].                  #
#                                                                            #
# The current version of the core CIF dictionary is obtainable from          #
# ftp://ftp.iucr.org/pub/cif_core.dic.                                       #
#                                                                            #
# Software is freely available for graphical display of the structure(s)     #
# in this CIF. For information consult the CIF software page                 #
# http://www.iucr.org/resources/cif/software.                                #
#                                                                            #
# This file may be used for bona fide research purposes within the           #
# scientific community so long as proper attribution is given to the journal # 
# article from which it was obtained.                                        #
#                                                                            #
##############################################################################
data_global
_audit_creation_method     'form.cif (version 2.0)'
_journal_data_validation_number     ?
_journal_date_recd_electronic     2013-05-10
_journal_date_accepted     2013-05-23
_journal_name_full     'Acta Crystallographica, Section E'
_journal_year     2013
_journal_volume     69
_journal_issue      7
_journal_page_first     o1016
_journal_page_last     o1017
_journal_paper_category     QO
_journal_paper_doi     10.1107/S1600536813014268
_journal_coeditor_code     LH5616
_publ_contact_author_name     'Ibrahim Abdul Razak'
_publ_contact_author_address
;
      School of Physics
      Universiti Sains Malaysia
      11800 USM, Penang
      MALAYSIA
;
_publ_contact_author_email     'arazaki@usm.my'
_publ_contact_author_fax     '604 6579150'
_publ_contact_author_phone     '604 6533438'
_publ_section_title
;
<i>N</i>-[(3-Ethylphenyl)carbamothioyl]-2,2-diphenylacetamide
;
loop_
    _publ_author_name
    _publ_author_footnote
    _publ_author_address
    'Mohd Sukeri Mohd Yusof' ?
;
Department of Chemical Sciences
Faculty of Science and Technology
Universiti Malaysia Terengganu
Mengabang Telipot
21030 Kuala Terengganu
Malaysia
;
    'Nur Rafikah Razali' ?
;
Department of Chemical Sciences
Faculty of Science and Technology
Universiti Malaysia Terengganu
Mengabang Telipot
21030 Kuala Terengganu
Malaysia
;
    'Suhana Arshad'
;
Thomson Reuters ResearcherID: F-9119-2012.
;
;
School of Physics
Universiti Sains Malaysia
11800 USM, Penang
Malaysia
;
    'Azhar Abdul Rahman' ?
;
School of Physics
Universiti Sains Malaysia
11800 USM, Penang
Malaysia
;
    'Ibrahim Abdul Razak'
;
Thomson Reuters ResearcherID: A-5599-2009.
;
;
School of Physics
Universiti Sains Malaysia
11800 USM, Penang
Malaysia
;
data_I
_audit_creation_method     SHELXL-97
_chemical_name_systematic
;
<i>N</i>-[(3-Ethylphenyl)carbamothioyl]-2,2-diphenylacetamide
;
_chemical_name_common     ?
_chemical_formula_moiety     'C23 H22 N2 O S'
_chemical_formula_sum     'C23 H22 N2 O S'
_chemical_formula_iupac     'C23 H22 N2 O S'
_chemical_formula_weight     374.49
_chemical_melting_point     ?
_symmetry_cell_setting     orthorhombic
_symmetry_space_group_name_H-M     'P n a 21'
_symmetry_space_group_name_Hall     'P 2c -2n'
loop_
    _symmetry_equiv_pos_as_xyz
    'x, y, z'
    '-x, -y, z+1/2'
    'x+1/2, -y+1/2, z'
    '-x+1/2, y+1/2, z+1/2'
_cell_length_a     10.0608(2)
_cell_length_b     17.9092(5)
_cell_length_c     10.8495(3)
_cell_angle_alpha     90.00
_cell_angle_beta     90.00
_cell_angle_gamma     90.00
_cell_volume     1954.87(9)
_cell_formula_units_Z     4
_cell_measurement_reflns_used     2145
_cell_measurement_theta_min     2.99
_cell_measurement_theta_max     32.55
_cell_measurement_temperature     100.0(10)
_exptl_crystal_description     'plate'
_exptl_crystal_colour     'colourless'
_exptl_crystal_size_max     0.26
_exptl_crystal_size_mid     0.23
_exptl_crystal_size_min     0.09
_exptl_crystal_density_diffrn     1.272
_exptl_crystal_density_meas     ?
_exptl_crystal_density_method     'not measured'
_exptl_crystal_F_000     792
_exptl_absorpt_coefficient_mu     0.180
_exptl_absorpt_correction_type     multi-scan
_exptl_absorpt_process_details     '(<i>SADABS</i>; Bruker, 2009)'
_exptl_absorpt_correction_T_min     0.9551
_exptl_absorpt_correction_T_max     0.9832
_exptl_special_details
;
The crystal was placed in the cold stream of an Oxford Cryosystems Cobra
open-flow nitrogen cryostat (Cosier & Glazer, 1986) operating at 100.0 (1) K.
;
_diffrn_ambient_temperature     100.0(10)
_diffrn_radiation_type     MoK\a
_diffrn_radiation_wavelength     0.71073
_diffrn_radiation_source     'fine-focus sealed tube'
_diffrn_radiation_monochromator     graphite
_diffrn_measurement_device_type
;
Bruker SMART APEXII CCD area-detector
;
_diffrn_measurement_method     '\f and \w scans'
_diffrn_detector_area_resol_mean     ?
_diffrn_reflns_number     11560
_diffrn_reflns_av_R_equivalents     0.0711
_diffrn_reflns_av_sigmaI/netI     0.1018
_diffrn_reflns_theta_min     2.19
_diffrn_reflns_theta_max     27.50
_diffrn_reflns_theta_full     27.50
_diffrn_measured_fraction_theta_max     1.000
_diffrn_measured_fraction_theta_full     1.000
_diffrn_reflns_limit_h_min     -13
_diffrn_reflns_limit_h_max     12
_diffrn_reflns_limit_k_min     -23
_diffrn_reflns_limit_k_max     19
_diffrn_reflns_limit_l_min     -13
_diffrn_reflns_limit_l_max     14
_diffrn_standards_number     0
_diffrn_standards_interval_count     .
_diffrn_standards_interval_time     .
_diffrn_standards_decay_%     ?
_refine_special_details
;
Refinement of <i>F</i>^2^ against ALL reflections. The weighted <i>R</i>-factor
<i>wR</i> and goodness of fit <i>S</i> are based on <i>F</i>^2^, conventional
<i>R</i>-factors <i>R</i> are based on <i>F</i>, with <i>F</i> set to zero for
negative <i>F</i>^2^. The threshold expression of <i>F</i>^2^ >
\s(<i>F</i>^2^) is used only for calculating <i>R</i>-factors(gt) <i>etc</i>.
and is not relevant to the choice of reflections for refinement.
<i>R</i>-factors based on <i>F</i>^2^ are statistically about twice as large
as those based on <i>F</i>, and <i>R</i>- factors based on ALL data will be
even larger.
;
_reflns_number_total     4121
_reflns_number_gt     2885
_reflns_threshold_expression     I>2\s(I)
_refine_ls_structure_factor_coef     Fsqd
_refine_ls_matrix_type     full
_refine_ls_R_factor_all     0.0957
_refine_ls_R_factor_gt     0.0568
_refine_ls_wR_factor_gt     0.0863
_refine_ls_wR_factor_ref     0.0979
_refine_ls_goodness_of_fit_ref     0.989
_refine_ls_restrained_S_all     0.989
_refine_ls_number_reflns     4121
_refine_ls_number_parameters     253
_refine_ls_number_restraints     1
_refine_ls_hydrogen_treatment     mixed
_refine_ls_weighting_scheme     calc
_refine_ls_weighting_details
                 'calc w=1/[\s^2^(Fo^2^)+(0.0368P)^2^] where P=(Fo^2^+2Fc^2^)/3'
_atom_sites_solution_hydrogens     geom
_atom_sites_solution_primary     direct
_atom_sites_solution_secondary     difmap
_refine_ls_shift/su_max     0.000
_refine_ls_shift/su_mean     0.000
_refine_diff_density_max     0.439
_refine_diff_density_min     -0.319
_refine_ls_extinction_method     none
_refine_ls_extinction_coef     ?
_refine_ls_abs_structure_details     'Flack (1983), 1761 Friedel pairs'
_refine_ls_abs_structure_Flack     0.17(9)
loop_
    _atom_type_symbol
    _atom_type_description
    _atom_type_scat_dispersion_real
    _atom_type_scat_dispersion_imag
    _atom_type_scat_source
    'C' 'C' 0.0033 0.0016
                         'International Tables Vol C Tables 4.2.6.8 and 6.1.1.4'
    'H' 'H' 0.0000 0.0000
                         'International Tables Vol C Tables 4.2.6.8 and 6.1.1.4'
    'N' 'N' 0.0061 0.0033
                         'International Tables Vol C Tables 4.2.6.8 and 6.1.1.4'
    'O' 'O' 0.0106 0.0060
                         'International Tables Vol C Tables 4.2.6.8 and 6.1.1.4'
    'S' 'S' 0.1246 0.1234
                         'International Tables Vol C Tables 4.2.6.8 and 6.1.1.4'
_computing_data_collection     'APEX2 (Bruker, 2009)'
_computing_cell_refinement     'SAINT (Bruker, 2009)'
_computing_data_reduction     'SAINT (Bruker, 2009)'
_computing_structure_solution     'SHELXTL (Sheldrick, 2008)'
_computing_structure_refinement     'SHELXTL (Sheldrick, 2008)'
_computing_molecular_graphics     'SHELXTL (Sheldrick, 2008)'
_computing_publication_material
;
SHELXTL (Sheldrick, 2008) and PLATON (Spek, 2009)
;
loop_
    _atom_site_type_symbol
    _atom_site_label
    _atom_site_fract_x
    _atom_site_fract_y
    _atom_site_fract_z
    _atom_site_U_iso_or_equiv
    _atom_site_adp_type
    _atom_site_calc_flag
    _atom_site_refinement_flags
    _atom_site_occupancy
    _atom_site_symmetry_multiplicity
    _atom_site_disorder_assembly
    _atom_site_disorder_group
    S S1 0.31660(6) 0.86772(5) 0.55685(8) 0.0304(2) Uani d . 1 1 . .
    O O1 0.67282(17) 0.76358(11) 0.36156(18) 0.0183(5) Uani d . 1 1 . .
    N N1 0.4543(2) 0.79237(14) 0.3925(2) 0.0167(6) Uani d . 1 1 . .
    N N2 0.5813(2) 0.84342(13) 0.5464(2) 0.0171(6) Uani d . 1 1 . .
    C C1 0.4471(3) 0.60946(17) 0.3775(3) 0.0228(8) Uani d . 1 1 . .
    H H1A 0.5140 0.6275 0.4317 0.027 Uiso calc R 1 1 . .
    C C2 0.3680(3) 0.54945(18) 0.4134(3) 0.0273(8) Uani d . 1 1 . .
    H H2A 0.3806 0.5270 0.4919 0.033 Uiso calc R 1 1 . .
    C C3 0.2716(3) 0.52269(19) 0.3353(3) 0.0288(9) Uani d . 1 1 . .
    H H3A 0.2173 0.4819 0.3599 0.035 Uiso calc R 1 1 . .
    C C4 0.2539(3) 0.55506(19) 0.2211(3) 0.0267(8) Uani d . 1 1 . .
    H H4A 0.1879 0.5362 0.1667 0.032 Uiso calc R 1 1 . .
    C C5 0.3322(3) 0.61505(17) 0.1855(3) 0.0218(7) Uani d . 1 1 . .
    H H5A 0.3193 0.6373 0.1069 0.026 Uiso calc R 1 1 . .
    C C6 0.4296(3) 0.64289(17) 0.2643(3) 0.0159(7) Uani d . 1 1 . .
    C C7 0.5123(3) 0.70924(15) 0.2215(3) 0.0151(6) Uani d . 1 1 . .
    H H7A 0.4535 0.7410 0.1689 0.018 Uiso calc R 1 1 . .
    C C8 0.6323(3) 0.68784(16) 0.1434(3) 0.0153(7) Uani d . 1 1 . .
    C C9 0.6652(3) 0.73113(17) 0.0418(3) 0.0228(7) Uani d . 1 1 . .
    H H9A 0.6124 0.7734 0.0217 0.027 Uiso calc R 1 1 . .
    C C10 0.7742(3) 0.7136(2) -0.0309(3) 0.0269(8) Uani d . 1 1 . .
    H H10A 0.7961 0.7440 -0.0997 0.032 Uiso calc R 1 1 . .
    C C11 0.8512(3) 0.65166(19) -0.0030(3) 0.0260(8) Uani d . 1 1 . .
    H H11A 0.9252 0.6390 -0.0532 0.031 Uiso calc R 1 1 . .
    C C12 0.8195(3) 0.60861(19) 0.0980(3) 0.0289(8) Uani d . 1 1 . .
    H H12A 0.8725 0.5664 0.1180 0.035 Uiso calc R 1 1 . .
    C C13 0.7102(3) 0.62655(18) 0.1710(3) 0.0229(7) Uani d . 1 1 . .
    H H13A 0.6891 0.5964 0.2404 0.028 Uiso calc R 1 1 . .
    C C14 0.5563(3) 0.75715(16) 0.3310(3) 0.0133(6) Uani d . 1 1 . .
    C C15 0.4590(3) 0.83515(16) 0.5009(3) 0.0161(7) Uani d . 1 1 . .
    C C16 0.6292(3) 0.87797(16) 0.6550(3) 0.0174(7) Uani d . 1 1 . .
    C C17 0.7605(3) 0.86083(17) 0.6841(3) 0.0228(8) Uani d . 1 1 . .
    H H17A 0.8072 0.8263 0.6336 0.027 Uiso calc R 1 1 . .
    C C18 0.8250(3) 0.89224(18) 0.7834(3) 0.0262(8) Uani d . 1 1 . .
    C C19 0.7545(3) 0.94264(19) 0.8556(3) 0.0290(8) Uani d . 1 1 . .
    H H19A 0.7969 0.9658 0.9238 0.035 Uiso calc R 1 1 . .
    C C20 0.6235(3) 0.95954(19) 0.8292(3) 0.0279(8) Uani d . 1 1 . .
    H H20A 0.5763 0.9934 0.8805 0.034 Uiso calc R 1 1 . .
    C C21 0.5598(3) 0.92747(17) 0.7284(3) 0.0215(7) Uani d . 1 1 . .
    H H21A 0.4699 0.9395 0.7103 0.026 Uiso calc R 1 1 . .
    C C22 0.9695(3) 0.8747(2) 0.8103(4) 0.0425(11) Uani d . 1 1 . .
    H H22A 0.9778 0.8621 0.8989 0.051 Uiso calc R 1 1 . .
    H H22B 1.0225 0.9204 0.7956 0.051 Uiso calc R 1 1 . .
    C C23 1.0305(3) 0.8111(2) 0.7353(3) 0.0440(11) Uani d . 1 1 . .
    H H23A 1.1230 0.8036 0.7608 0.066 Uiso calc R 1 1 . .
    H H23B 1.0277 0.8239 0.6475 0.066 Uiso calc R 1 1 . .
    H H23C 0.9799 0.7652 0.7495 0.066 Uiso calc R 1 1 . .
    H H1N1 0.379(3) 0.7853(15) 0.366(3) 0.019(9) Uiso d . 1 1 . .
    H H1N2 0.640(3) 0.8181(17) 0.500(3) 0.025(9) Uiso d . 1 1 . .
loop_
    _atom_site_aniso_label
    _atom_site_aniso_U_11
    _atom_site_aniso_U_22
    _atom_site_aniso_U_33
    _atom_site_aniso_U_12
    _atom_site_aniso_U_13
    _atom_site_aniso_U_23
    S1 0.0143(3) 0.0422(5) 0.0348(5) 0.0050(4) 0.0033(4) -0.0157(5)
    O1 0.0112(9) 0.0225(12) 0.0212(11) 0.0009(9) -0.0011(10) -0.0068(10)
    N1 0.0095(12) 0.0191(15) 0.0214(15) -0.0001(11) -0.0041(12) -0.0051(12)
    N2 0.0100(11) 0.0222(14) 0.0191(13) 0.0018(10) 0.0008(13) -0.0076(14)
    C1 0.0232(17) 0.0190(19) 0.0263(19) -0.0023(14) -0.0034(15) 0.0008(16)
    C2 0.035(2) 0.025(2) 0.0213(17) 0.0008(16) 0.0088(16) 0.0028(17)
    C3 0.0222(16) 0.026(2) 0.039(2) -0.0070(14) 0.0067(18) 0.0000(18)
    C4 0.0216(16) 0.027(2) 0.0316(19) -0.0109(15) -0.0075(16) -0.0021(18)
    C5 0.0221(16) 0.025(2) 0.0177(16) -0.0007(14) -0.0055(14) 0.0040(15)
    C6 0.0173(15) 0.0175(18) 0.0130(15) 0.0045(13) 0.0037(13) -0.0005(14)
    C7 0.0157(14) 0.0151(16) 0.0144(15) 0.0010(12) -0.0018(13) 0.0006(14)
    C8 0.0161(14) 0.0185(17) 0.0114(15) -0.0049(13) -0.0016(13) -0.0035(14)
    C9 0.0164(15) 0.0286(18) 0.0233(17) -0.0023(13) -0.0078(15) 0.0042(17)
    C10 0.0249(17) 0.037(2) 0.0183(18) -0.0127(15) 0.0014(15) 0.0005(17)
    C11 0.0171(15) 0.035(2) 0.0259(19) -0.0096(15) 0.0067(15) -0.0141(18)
    C12 0.0235(17) 0.0252(19) 0.038(2) 0.0031(15) 0.0038(17) -0.0054(17)
    C13 0.0240(16) 0.0197(18) 0.0251(18) 0.0020(13) 0.0051(14) 0.0009(16)
    C14 0.0157(13) 0.0101(16) 0.0140(14) -0.0014(12) 0.0021(13) 0.0044(13)
    C15 0.0142(14) 0.0149(17) 0.0192(16) -0.0001(12) 0.0033(13) 0.0034(15)
    C16 0.0176(14) 0.0153(17) 0.0192(17) -0.0038(13) 0.0002(14) -0.0003(15)
    C17 0.0189(15) 0.0226(19) 0.0269(18) -0.0020(14) 0.0027(15) -0.0025(16)
    C18 0.0278(16) 0.0238(19) 0.0269(18) -0.0064(15) -0.0091(16) 0.0055(17)
    C19 0.044(2) 0.025(2) 0.0185(16) -0.0138(17) -0.0059(17) 0.0016(17)
    C20 0.0384(18) 0.025(2) 0.0202(17) 0.0013(16) 0.0034(17) -0.0042(16)
    C21 0.0225(15) 0.0230(19) 0.0190(16) 0.0021(14) 0.0013(15) -0.0007(16)
    C22 0.036(2) 0.038(2) 0.053(3) -0.0038(18) -0.024(2) -0.004(2)
    C23 0.0202(18) 0.086(3) 0.025(2) 0.004(2) -0.0051(16) 0.003(2)
_geom_special_details
;
All e.s.d.'s (except the e.s.d. in the dihedral angle between two l.s. planes)
are estimated using the full covariance matrix. The cell e.s.d.'s are taken
into account individually in the estimation of e.s.d.'s in distances, angles
and torsion angles; correlations between e.s.d.'s in cell parameters are only
used when they are defined by crystal symmetry. An approximate (isotropic)
treatment of cell e.s.d.'s is used for estimating e.s.d.'s involving l.s.
planes.
;
loop_
    _geom_bond_atom_site_label_1
    _geom_bond_atom_site_label_2
    _geom_bond_site_symmetry_2
    _geom_bond_distance
    _geom_bond_publ_flag
    S1 C15 . 1.662(3) ?
    O1 C14 . 1.224(3) ?
    N1 C14 . 1.377(3) ?
    N1 C15 . 1.404(4) ?
    N1 H1N1 . 0.82(3) ?
    N2 C15 . 1.334(3) ?
    N2 C16 . 1.416(4) ?
    N2 H1N2 . 0.90(3) ?
    C1 C6 . 1.378(4) ?
    C1 C2 . 1.393(4) ?
    C1 H1A . 0.9500 ?
    C2 C3 . 1.374(4) ?
    C2 H2A . 0.9500 ?
    C3 C4 . 1.380(5) ?
    C3 H3A . 0.9500 ?
    C4 C5 . 1.387(4) ?
    C4 H4A . 0.9500 ?
    C5 C6 . 1.392(4) ?
    C5 H5A . 0.9500 ?
    C6 C7 . 1.523(4) ?
    C7 C8 . 1.524(4) ?
    C7 C14 . 1.531(4) ?
    C7 H7A . 1.0000 ?
    C8 C13 . 1.382(4) ?
    C8 C9 . 1.388(4) ?
    C9 C10 . 1.387(4) ?
    C9 H9A . 0.9500 ?
    C10 C11 . 1.386(5) ?
    C10 H10A . 0.9500 ?
    C11 C12 . 1.378(4) ?
    C11 H11A . 0.9500 ?
    C12 C13 . 1.393(4) ?
    C12 H12A . 0.9500 ?
    C13 H13A . 0.9500 ?
    C16 C21 . 1.381(4) ?
    C16 C17 . 1.391(4) ?
    C17 C18 . 1.379(4) ?
    C17 H17A . 0.9500 ?
    C18 C19 . 1.389(5) ?
    C18 C22 . 1.516(4) ?
    C19 C20 . 1.383(4) ?
    C19 H19A . 0.9500 ?
    C20 C21 . 1.392(4) ?
    C20 H20A . 0.9500 ?
    C21 H21A . 0.9500 ?
    C22 C23 . 1.528(5) ?
    C22 H22A . 0.9900 ?
    C22 H22B . 0.9900 ?
    C23 H23A . 0.9800 ?
    C23 H23B . 0.9800 ?
    C23 H23C . 0.9800 ?
loop_
    _geom_angle_atom_site_label_1
    _geom_angle_atom_site_label_2
    _geom_angle_atom_site_label_3
    _geom_angle_site_symmetry_1
    _geom_angle_site_symmetry_3
    _geom_angle
    _geom_angle_publ_flag
    C14 N1 C15 . . 129.1(2) ?
    C14 N1 H1N1 . . 117(2) ?
    C15 N1 H1N1 . . 114(2) ?
    C15 N2 C16 . . 132.1(3) ?
    C15 N2 H1N2 . . 109.9(18) ?
    C16 N2 H1N2 . . 117.7(18) ?
    C6 C1 C2 . . 120.7(3) ?
    C6 C1 H1A . . 119.6 ?
    C2 C1 H1A . . 119.6 ?
    C3 C2 C1 . . 120.0(3) ?
    C3 C2 H2A . . 120.0 ?
    C1 C2 H2A . . 120.0 ?
    C2 C3 C4 . . 119.9(3) ?
    C2 C3 H3A . . 120.0 ?
    C4 C3 H3A . . 120.0 ?
    C3 C4 C5 . . 120.1(3) ?
    C3 C4 H4A . . 119.9 ?
    C5 C4 H4A . . 119.9 ?
    C4 C5 C6 . . 120.4(3) ?
    C4 C5 H5A . . 119.8 ?
    C6 C5 H5A . . 119.8 ?
    C1 C6 C5 . . 118.8(3) ?
    C1 C6 C7 . . 122.7(3) ?
    C5 C6 C7 . . 118.5(3) ?
    C6 C7 C8 . . 114.0(2) ?
    C6 C7 C14 . . 111.0(2) ?
    C8 C7 C14 . . 110.1(2) ?
    C6 C7 H7A . . 107.1 ?
    C8 C7 H7A . . 107.1 ?
    C14 C7 H7A . . 107.1 ?
    C13 C8 C9 . . 118.7(3) ?
    C13 C8 C7 . . 121.9(3) ?
    C9 C8 C7 . . 119.4(3) ?
    C10 C9 C8 . . 120.9(3) ?
    C10 C9 H9A . . 119.5 ?
    C8 C9 H9A . . 119.5 ?
    C11 C10 C9 . . 120.0(3) ?
    C11 C10 H10A . . 120.0 ?
    C9 C10 H10A . . 120.0 ?
    C12 C11 C10 . . 119.5(3) ?
    C12 C11 H11A . . 120.3 ?
    C10 C11 H11A . . 120.3 ?
    C11 C12 C13 . . 120.4(3) ?
    C11 C12 H12A . . 119.8 ?
    C13 C12 H12A . . 119.8 ?
    C8 C13 C12 . . 120.5(3) ?
    C8 C13 H13A . . 119.7 ?
    C12 C13 H13A . . 119.7 ?
    O1 C14 N1 . . 122.6(3) ?
    O1 C14 C7 . . 122.7(2) ?
    N1 C14 C7 . . 114.7(2) ?
    N2 C15 N1 . . 113.7(2) ?
    N2 C15 S1 . . 128.4(2) ?
    N1 C15 S1 . . 117.9(2) ?
    C21 C16 C17 . . 119.4(3) ?
    C21 C16 N2 . . 126.0(3) ?
    C17 C16 N2 . . 114.5(3) ?
    C18 C17 C16 . . 122.3(3) ?
    C18 C17 H17A . . 118.9 ?
    C16 C17 H17A . . 118.9 ?
    C17 C18 C19 . . 117.7(3) ?
    C17 C18 C22 . . 121.2(3) ?
    C19 C18 C22 . . 121.0(3) ?
    C20 C19 C18 . . 120.8(3) ?
    C20 C19 H19A . . 119.6 ?
    C18 C19 H19A . . 119.6 ?
    C19 C20 C21 . . 120.7(3) ?
    C19 C20 H20A . . 119.6 ?
    C21 C20 H20A . . 119.6 ?
    C16 C21 C20 . . 119.0(3) ?
    C16 C21 H21A . . 120.5 ?
    C20 C21 H21A . . 120.5 ?
    C18 C22 C23 . . 115.9(3) ?
    C18 C22 H22A . . 108.3 ?
    C23 C22 H22A . . 108.3 ?
    C18 C22 H22B . . 108.3 ?
    C23 C22 H22B . . 108.3 ?
    H22A C22 H22B . . 107.4 ?
    C22 C23 H23A . . 109.5 ?
    C22 C23 H23B . . 109.5 ?
    H23A C23 H23B . . 109.5 ?
    C22 C23 H23C . . 109.5 ?
    H23A C23 H23C . . 109.5 ?
    H23B C23 H23C . . 109.5 ?
loop_
    _geom_torsion_atom_site_label_1
    _geom_torsion_atom_site_label_2
    _geom_torsion_atom_site_label_3
    _geom_torsion_atom_site_label_4
    _geom_torsion_site_symmetry_1
    _geom_torsion_site_symmetry_2
    _geom_torsion_site_symmetry_3
    _geom_torsion_site_symmetry_4
    _geom_torsion
    _geom_torsion_publ_flag
    C6 C1 C2 C3 . . . . 0.4(5) ?
    C1 C2 C3 C4 . . . . 0.3(5) ?
    C2 C3 C4 C5 . . . . -0.7(5) ?
    C3 C4 C5 C6 . . . . 0.3(5) ?
    C2 C1 C6 C5 . . . . -0.8(4) ?
    C2 C1 C6 C7 . . . . 179.2(3) ?
    C4 C5 C6 C1 . . . . 0.4(4) ?
    C4 C5 C6 C7 . . . . -179.5(3) ?
    C1 C6 C7 C8 . . . . 94.9(3) ?
    C5 C6 C7 C8 . . . . -85.2(3) ?
    C1 C6 C7 C14 . . . . -30.1(4) ?
    C5 C6 C7 C14 . . . . 149.8(3) ?
    C6 C7 C8 C13 . . . . -40.4(4) ?
    C14 C7 C8 C13 . . . . 85.1(3) ?
    C6 C7 C8 C9 . . . . 139.9(3) ?
    C14 C7 C8 C9 . . . . -94.6(3) ?
    C13 C8 C9 C10 . . . . -0.1(4) ?
    C7 C8 C9 C10 . . . . 179.6(3) ?
    C8 C9 C10 C11 . . . . 0.6(4) ?
    C9 C10 C11 C12 . . . . -0.9(4) ?
    C10 C11 C12 C13 . . . . 0.7(4) ?
    C9 C8 C13 C12 . . . . -0.1(4) ?
    C7 C8 C13 C12 . . . . -179.8(3) ?
    C11 C12 C13 C8 . . . . -0.2(4) ?
    C15 N1 C14 O1 . . . . -5.2(5) ?
    C15 N1 C14 C7 . . . . 174.6(3) ?
    C6 C7 C14 O1 . . . . 114.1(3) ?
    C8 C7 C14 O1 . . . . -13.1(4) ?
    C6 C7 C14 N1 . . . . -65.8(3) ?
    C8 C7 C14 N1 . . . . 167.0(2) ?
    C16 N2 C15 N1 . . . . -176.0(3) ?
    C16 N2 C15 S1 . . . . 3.2(5) ?
    C14 N1 C15 N2 . . . . 2.0(4) ?
    C14 N1 C15 S1 . . . . -177.3(2) ?
    C15 N2 C16 C21 . . . . -16.1(5) ?
    C15 N2 C16 C17 . . . . 166.4(3) ?
    C21 C16 C17 C18 . . . . -0.7(4) ?
    N2 C16 C17 C18 . . . . 177.0(3) ?
    C16 C17 C18 C19 . . . . -0.1(5) ?
    C16 C17 C18 C22 . . . . -177.8(3) ?
    C17 C18 C19 C20 . . . . 1.0(5) ?
    C22 C18 C19 C20 . . . . 178.7(3) ?
    C18 C19 C20 C21 . . . . -1.2(5) ?
    C17 C16 C21 C20 . . . . 0.5(4) ?
    N2 C16 C21 C20 . . . . -176.8(3) ?
    C19 C20 C21 C16 . . . . 0.4(4) ?
    C17 C18 C22 C23 . . . . -10.1(5) ?
    C19 C18 C22 C23 . . . . 172.3(3) ?
loop_
    _geom_hbond_atom_site_label_D
    _geom_hbond_atom_site_label_H
    _geom_hbond_atom_site_label_A
    _geom_hbond_site_symmetry_A
    _geom_hbond_distance_DH
    _geom_hbond_distance_HA
    _geom_hbond_distance_DA
    _geom_hbond_angle_DHA
    _geom_hbond_publ_flag
    N2 H1N2 O1 . 0.90(3) 1.82(3) 2.630(3) 148(3) yes
    C21 H21A S1 . 0.9500 2.6100 3.255(3) 126.00 yes
    N1 H1N1 O1 3_465 0.82(3) 2.25(3) 3.023(3) 157(3) yes
    C7 H7A Cg 4_465 1.00 2.87 3.844(3) 166 yes
_iucr_refine_instructions_details
;
TITL suk4_0m in Pna2(1) (100K)
CELL 0.71073  10.0608  17.9092  10.8495  90.000  90.000  90.000
ZERR    4.00   0.0002   0.0005   0.0003   0.000   0.000   0.000
LATT -1
SYMM -X, -Y, 0.5+Z
SYMM 0.5+X, 0.5-Y, Z
SYMM 0.5-X, 0.5+Y, 0.5+Z
SFAC C H N O S
UNIT 92 88 8 4 4
TEMP -173.000
SIZE 0.094 0.235 0.257
L.S. 10
BOND $H
FMAP 2 1 60
PLAN 20
OMIT -4 55
OMIT 1 2 0
EQIV $1 -1/2+x,3/2-y,z
HTAB N1 O1_$1
ACTA
CONF
WGHT    0.036800
FVAR       0.68792
S1    5    0.316596    0.867723    0.556847    11.00000    0.01427    0.04222 =
         0.03476   -0.01575    0.00331    0.00501
O1    4    0.672822    0.763576    0.361558    11.00000    0.01122    0.02255 =
         0.02118   -0.00685   -0.00107    0.00090
N1    3    0.454327    0.792370    0.392509    11.00000    0.00949    0.01914 =
         0.02141   -0.00508   -0.00412   -0.00009
N2    3    0.581318    0.843421    0.546370    11.00000    0.00995    0.02216 =
         0.01910   -0.00764    0.00075    0.00180
C1    1    0.447143    0.609455    0.377496    11.00000    0.02324    0.01900 =
         0.02627    0.00077   -0.00344   -0.00232
AFIX  43
H1A   2    0.514001    0.627524    0.431660    11.00000   -1.20000
AFIX   0
C2    1    0.367963    0.549446    0.413442    11.00000    0.03517    0.02538 =
         0.02129    0.00285    0.00882    0.00083
AFIX  43
H2A   2    0.380583    0.527049    0.491949    11.00000   -1.20000
AFIX   0
C3    1    0.271649    0.522685    0.335321    11.00000    0.02219    0.02551 =
         0.03866    0.00000    0.00669   -0.00696
AFIX  43
H3A   2    0.217318    0.481939    0.359914    11.00000   -1.20000
AFIX   0
C4    1    0.253903    0.555062    0.221063    11.00000    0.02157    0.02708 =
         0.03156   -0.00208   -0.00750   -0.01093
AFIX  43
H4A   2    0.187933    0.536220    0.166681    11.00000   -1.20000
AFIX   0
C5    1    0.332182    0.615046    0.185477    11.00000    0.02215    0.02546 =
         0.01768    0.00404   -0.00552   -0.00067
AFIX  43
H5A   2    0.319292    0.637275    0.106878    11.00000   -1.20000
AFIX   0
C6    1    0.429556    0.642887    0.264258    11.00000    0.01730    0.01748 =
         0.01297   -0.00049    0.00366    0.00449
C7    1    0.512293    0.709241    0.221490    11.00000    0.01575    0.01514 =
         0.01443    0.00056   -0.00182    0.00096
AFIX  13
H7A   2    0.453486    0.741040    0.168893    11.00000   -1.20000
AFIX   0
C8    1    0.632279    0.687845    0.143432    11.00000    0.01606    0.01847 =
         0.01141   -0.00354   -0.00155   -0.00494
C9    1    0.665248    0.731128    0.041794    11.00000    0.01637    0.02864 =
         0.02333    0.00423   -0.00779   -0.00228
AFIX  43
H9A   2    0.612399    0.773375    0.021741    11.00000   -1.20000
AFIX   0
C10   1    0.774225    0.713572   -0.030871    11.00000    0.02490    0.03743 =
         0.01833    0.00054    0.00136   -0.01271
AFIX  43
H10A  2    0.796120    0.743969   -0.099698    11.00000   -1.20000
AFIX   0
C11   1    0.851178    0.651655   -0.003030    11.00000    0.01710    0.03504 =
         0.02590   -0.01408    0.00668   -0.00957
AFIX  43
H11A  2    0.925194    0.638991   -0.053222    11.00000   -1.20000
AFIX   0
C12   1    0.819479    0.608609    0.098030    11.00000    0.02351    0.02517 =
         0.03802   -0.00535    0.00378    0.00314
AFIX  43
H12A  2    0.872499    0.566421    0.118031    11.00000   -1.20000
AFIX   0
C13   1    0.710207    0.626552    0.171048    11.00000    0.02397    0.01971 =
         0.02512    0.00093    0.00514    0.00200
AFIX  43
H13A  2    0.689076    0.596415    0.240390    11.00000   -1.20000
AFIX   0
C14   1    0.556322    0.757152    0.330974    11.00000    0.01570    0.01008 =
         0.01403    0.00436    0.00211   -0.00145
C15   1    0.459018    0.835148    0.500879    11.00000    0.01421    0.01487 =
         0.01923    0.00341    0.00331   -0.00014
C16   1    0.629241    0.877967    0.655043    11.00000    0.01759    0.01532 =
         0.01923   -0.00034    0.00019   -0.00382
C17   1    0.760458    0.860830    0.684056    11.00000    0.01892    0.02261 =
         0.02693   -0.00246    0.00271   -0.00196
AFIX  43
H17A  2    0.807191    0.826304    0.633648    11.00000   -1.20000
AFIX   0
C18   1    0.824966    0.892240    0.783446    11.00000    0.02782    0.02376 =
         0.02692    0.00547   -0.00906   -0.00642
C19   1    0.754523    0.942641    0.855566    11.00000    0.04386    0.02451 =
         0.01854    0.00165   -0.00587   -0.01380
AFIX  43
H19A  2    0.796911    0.965792    0.923843    11.00000   -1.20000
AFIX   0
C20   1    0.623458    0.959537    0.829209    11.00000    0.03842    0.02515 =
         0.02024   -0.00424    0.00339    0.00130
AFIX  43
H20A  2    0.576343    0.993411    0.880507    11.00000   -1.20000
AFIX   0
C21   1    0.559799    0.927475    0.728379    11.00000    0.02246    0.02301 =
         0.01899   -0.00070    0.00134    0.00212
AFIX  43
H21A  2    0.469915    0.939464    0.710264    11.00000   -1.20000
AFIX   0
C22   1    0.969542    0.874693    0.810333    11.00000    0.03628    0.03795 =
         0.05330   -0.00390   -0.02377   -0.00375
AFIX  23
H22A  2    0.977787    0.862137    0.898867    11.00000   -1.20000
H22B  2    1.022529    0.920412    0.795622    11.00000   -1.20000
AFIX   0
C23   1    1.030499    0.811145    0.735314    11.00000    0.02023    0.08648 =
         0.02515    0.00299   -0.00511    0.00405
AFIX 137
H23A  2    1.122987    0.803621    0.760791    11.00000   -1.50000
H23B  2    1.027713    0.823863    0.647499    11.00000   -1.50000
H23C  2    0.979902    0.765186    0.749528    11.00000   -1.50000
AFIX   0
H1N1  2    0.379166    0.785302    0.366081    11.00000    0.01944
H1N2  2    0.639992    0.818130    0.499613    11.00000    0.02527
HKLF 4 1 1 0 0 0 0 -1 0 1 0
REM  suk4_0m in Pna2(1) (100K)
REM R1 =  0.0568 for   2885 Fo > 4sig(Fo)  and  0.0957 for all   4121 data
REM    253 parameters refined using      1 restraints
END
WGHT      0.0368      0.0000
REM Highest difference peak  0.439,  deepest hole -0.319,  1-sigma level  0.059
Q1    1   0.3224  0.9392  0.5728  11.00000  0.05    0.28
Q2    1   0.3961  0.8363  0.5573  11.00000  0.05    0.27
Q3    1   1.0375  0.8787  0.7281  11.00000  0.05    0.26
Q4    1   0.3849  0.8642  0.4950  11.00000  0.05    0.25
Q5    1   1.1905  0.7600  0.7770  11.00000  0.05    0.24
Q6    1   0.2639  0.8614  0.4842  11.00000  0.05    0.23
Q7    1   0.6231  0.9600  0.7346  11.00000  0.05    0.23
Q8    1   0.3003  0.8675  0.6457  11.00000  0.05    0.23
Q9    1   0.5757  0.7006  0.1810  11.00000  0.05    0.22
Q10   1   0.4464  0.8565  0.4398  11.00000  0.05    0.21
Q11   1   0.3821  0.8735  0.6185  11.00000  0.05    0.21
Q12   1   0.9517  0.6234  0.2634  11.00000  0.05    0.20
Q13   1   0.4790  0.6068  0.2963  11.00000  0.05    0.20
Q14   1   0.9763  0.9256  0.8644  11.00000  0.05    0.20
Q15   1   0.3171  0.6203  0.1401  11.00000  0.05    0.20
Q16   1   0.6835  0.7739  0.4620  11.00000  0.05    0.20
Q17   1   0.2393  0.8280  0.5578  11.00000  0.05    0.20
Q18   1   1.2022  0.7794  0.6976  11.00000  0.05    0.19
Q19   1   0.2757  0.6446  0.0607  11.00000  0.05    0.19
Q20   1   0.4224  0.6446  0.3566  11.00000  0.05    0.19
;
