# Supplementary material for: N-[(3-Ethyl­phen­yl)carbamo­thio­yl]-2,2-di­phenyl­acetamide
Source: Acta Crystallogr Sect E Struct Rep Online. 2013 Jun 8;69(Pt 7):o1016–7. doi: 10.1107/S1600536813014268 (PMC3772456; doi:10.1107/S1600536813014268)
Supplement: Supplementary file 2 [file e-69-o1016-Isup2.hkl]

# 
# h,k,l, Fc-squared, Fo-squared, sigma(Fo-squared) and status flag 
# 
data_I
_shelx_title ' suk4_0m in Pna2(1) (100K)' 
_shelx_refln_list_code          4 
_shelx_F_calc_maximum      143.88 
_exptl_crystal_F_000       792.00 
_reflns_d_resolution_high  0.7696 
 
loop_ 
 _symmetry_equiv_pos_as_xyz 
 'x, y, z' 
 '-x, -y, z+1/2' 
 'x+1/2, -y+1/2, z' 
 '-x+1/2, y+1/2, z+1/2' 
 
_cell_length_a    10.0608 
_cell_length_b    17.9092 
_cell_length_c    10.8495 
_cell_angle_alpha  90.000 
_cell_angle_beta   90.000 
_cell_angle_gamma  90.000 
 
_shelx_F_squared_multiplier     1.000 
 
loop_ 
 _refln_index_h 
 _refln_index_k 
 _refln_index_l 
 _refln_F_squared_calc 
 _refln_F_squared_meas 
 _refln_F_squared_sigma 
 _refln_observed_status 
   4   4 -13       78.30      254.56     76.91 o 
   4   5 -13       94.77      140.90     76.47 o 
   3   6 -13      150.95      338.11     92.19 o 
   3   7 -13      127.78      144.13     85.72 o 
   2   8 -13       55.26       69.94     82.99 o 
   4   1 -12      153.73      212.77     64.13 o 
   3   2 -12       42.24      220.09     68.51 o 
   4   2 -12       91.81      218.50     70.13 o 
   5   2 -12       87.07      273.02     69.68 o 
   3   3 -12      168.92      365.72     77.89 o 
   4   3 -12      162.93      186.31     69.84 o 
   5   3 -12       23.03      140.60     71.23 o 
   6   3 -12       10.30      174.90     70.40 o 
   2   4 -12       49.63       88.60     66.00 o 
   3   4 -12      180.90      211.43     71.15 o 
   4   4 -12       57.68      142.85     63.41 o 
   5   4 -12       53.41      184.22     74.31 o 
   6   4 -12      110.72      271.84     83.59 o 
   2   5 -12       17.30       50.82     64.56 o 
   3   5 -12       93.31      110.70     65.94 o 
   4   5 -12      349.27      409.94     85.51 o 
   5   5 -12       19.72      154.12     77.20 o 
   6   5 -12       32.08      120.51     76.87 o 
   1   6 -12      121.56      168.97     75.07 o 
   2   6 -12      105.67       35.16     66.79 o 
   3   6 -12       56.09      152.28     73.49 o 
   4   6 -12       58.57      184.96     74.83 o 
   5   6 -12       64.47      149.74     75.37 o 
   1   7 -12       82.26      150.32     75.13 o 
   2   7 -12      116.67      225.57     81.96 o 
   3   7 -12      212.17      354.95     93.65 o 
   4   7 -12       37.06      206.27     83.82 o 
   5   7 -12       51.43      154.06     80.20 o 
   1   8 -12        4.50       57.59     72.89 o 
   2   8 -12       20.07       62.44     71.82 o 
   3   8 -12       18.55      130.47     81.26 o 
   4   8 -12       31.21      151.00     85.60 o 
   5   8 -12       12.00       30.43     72.97 o 
   1   9 -12       34.17       97.85     78.04 o 
   2   9 -12       53.92       64.32     81.26 o 
   3   9 -12       74.96       72.88     84.10 o 
   4   9 -12      119.48      259.65     97.54 o 
   0  10 -12      321.80      351.15     96.69 o 
   1  10 -12      218.04      297.37     96.34 o 
   2  10 -12      116.60       99.92     90.88 o 
   3  10 -12       19.45       53.08     84.33 o 
   1  11 -12       51.47       90.37     62.11 o 
   2  11 -12      242.37      282.62    105.76 o 
   0  12 -12       79.06      156.67     98.90 o 
   1  12 -12       58.59       43.35     62.01 o 
   2   1 -11       22.67       51.34     49.40 o 
   3   1 -11      685.60      853.50     96.38 o 
   2   2 -11      139.07      173.66     61.30 o 
   3   2 -11      913.33     1064.83    104.75 o 
   4   2 -11       22.64      134.86     57.71 o 
   1   3 -11       15.88       37.80     54.99 o 
   2   3 -11      215.48      237.44     65.88 o 
   3   3 -11      251.39      406.37     81.79 o 
   4   3 -11       54.78      104.09     60.26 o 
   1   4 -11       32.21      113.35     64.34 o 
   2   4 -11      181.51      196.97     66.98 o 
   3   4 -11       54.15      168.72     65.52 o 
   4   4 -11      523.43      683.04    104.44 o 
   5   4 -11        8.91       78.38     58.76 o 
   0   5 -11      770.27      724.30     94.35 o 
   1   5 -11      314.76      298.96     78.16 o 
   2   5 -11       50.31       71.20     62.93 o 
   3   5 -11      115.74      175.32     67.21 o 
   4   5 -11        8.67      119.37     68.93 o 
   5   5 -11      203.56      350.43     87.29 o 
   6   5 -11       28.42      101.37     69.71 o 
   7   5 -11       27.73      191.05     76.86 o 
   1   6 -11      136.84      181.53     72.12 o 
   2   6 -11        5.05       37.13     64.54 o 
   3   6 -11      167.08      245.92     75.60 o 
   4   6 -11      169.31      167.56     70.29 o 
   5   6 -11      279.36      348.04     91.15 o 
   6   6 -11      108.24      279.36     90.78 o 
   7   6 -11       73.50      227.58     85.39 o 
   0   7 -11      474.99      401.27     86.22 o 
   1   7 -11      254.38      235.20     65.13 o 
   2   7 -11      165.99      248.76     77.63 o 
   3   7 -11      199.64      240.90     82.44 o 
   4   7 -11       64.17      156.10     70.99 o 
   5   7 -11       99.29      169.30     75.43 o 
   6   7 -11       84.99      209.10     88.64 o 
   7   7 -11      112.82      238.12     92.27 o 
   1   8 -11       44.77       18.48     46.57 o 
   2   8 -11      252.35      288.45     82.80 o 
   3   8 -11       64.24      118.58     75.02 o 
   4   8 -11       56.77      114.52     77.07 o 
   5   8 -11       96.62      148.00     77.71 o 
   6   8 -11      266.27      359.90    100.68 o 
   0   9 -11      344.56      379.45     92.87 o 
   1   9 -11       46.35      -43.68     54.51 o 
   2   9 -11      188.88      201.11     55.70 o 
   3   9 -11       60.40       93.77     80.08 o 
   4   9 -11      255.81      309.33     94.03 o 
   5   9 -11        6.78       27.21     71.71 o 
   6   9 -11      218.55      131.42     64.45 o 
   1  10 -11       22.41       55.39     50.96 o 
   2  10 -11       69.20      -26.63     49.29 o 
   3  10 -11      179.41      157.79     87.20 o 
   4  10 -11      112.40      121.34     86.51 o 
   5  10 -11      179.21       98.04     73.15 o 
   0  11 -11       61.37      158.22     85.43 o 
   1  11 -11       98.02      138.60     57.52 o 
   2  11 -11      324.98      315.60     66.14 o 
   3  11 -11      129.98      138.70     90.26 o 
   4  11 -11       53.59       76.10     84.76 o 
   5  11 -11        7.57       65.46     86.83 o 
   1  12 -11       31.39        5.75     57.22 o 
   2  12 -11       31.14      -13.55     53.48 o 
   3  12 -11       33.23       48.58     56.86 o 
   4  12 -11       19.38       -8.38     87.55 o 
   0  13 -11      193.15       64.16     93.34 o 
   1  13 -11      129.77      158.04     67.83 o 
   2  13 -11       33.06       81.15     61.25 o 
   3  13 -11       29.90       18.11     60.78 o 
   1  14 -11       83.92       24.28     64.58 o 
   2  14 -11        6.54      -38.40     60.45 o 
   1   1 -10       82.48      195.67     55.40 o 
   2   1 -10     1171.88     1324.06    102.85 o 
   0   2 -10      229.36      259.87     60.57 o 
   1   2 -10       83.51       73.09     48.85 o 
   2   2 -10      316.27      356.88     69.76 o 
   3   2 -10      380.33      551.33     82.21 o 
   1   3 -10       90.82       84.87     53.19 o 
   2   3 -10       44.42       70.11     54.62 o 
   3   3 -10      107.15      169.89     59.47 o 
   0   4 -10     1146.47      970.47     90.27 o 
   1   4 -10       48.20       67.18     40.04 o 
   2   4 -10       58.98       67.75     52.71 o 
   3   4 -10      289.17      340.60     75.77 o 
   4   4 -10       42.80       25.42     55.39 o 
   1   5 -10      782.87      723.99     62.60 o 
   2   5 -10       59.93      111.39     60.56 o 
   3   5 -10       57.68      168.00     63.62 o 
   4   5 -10      344.15      400.41     85.07 o 
   5   5 -10      245.99      249.89     77.50 o 
   0   6 -10       30.16      -15.46     56.30 o 
   1   6 -10      276.62      345.56     53.80 o 
   2   6 -10       18.32       85.30     41.91 o 
   3   6 -10      249.84      205.97     69.20 o 
   4   6 -10       13.97       64.30     64.15 o 
   5   6 -10      160.96      267.80     79.63 o 
   6   6 -10       67.15      166.80     74.39 o 
   7   6 -10      495.77      650.65    103.43 o 
   1   7 -10      103.72       98.53     45.21 o 
   2   7 -10        9.20      -13.16     42.27 o 
   3   7 -10       63.12       55.14     65.26 o 
   4   7 -10      102.14       97.08     68.23 o 
   5   7 -10       60.52      193.67     79.87 o 
   6   7 -10       38.74      158.24     76.57 o 
   7   7 -10        3.12      123.94     77.01 o 
   8   7 -10        2.63      161.00     71.88 o 
   0   8 -10     1128.80      959.68    102.18 o 
   1   8 -10      183.14      161.53     51.58 o 
   2   8 -10       64.91       79.23     59.16 o 
   3   8 -10       34.70       70.98     47.14 o 
   4   8 -10       53.41      124.44     71.95 o 
   5   8 -10      254.52      367.67     88.60 o 
   6   8 -10      113.83      214.46     84.30 o 
   7   8 -10       85.08      165.06     81.94 o 
   8   8 -10      205.27      328.39     90.50 o 
   1   9 -10       64.37      135.95     52.34 o 
   2   9 -10        4.37        5.21     65.88 o 
   3   9 -10       89.07       60.94     48.12 o 
   4   9 -10        2.61       77.02     70.32 o 
   5   9 -10       78.43      123.44     75.21 o 
   6   9 -10       97.01      218.93     82.31 o 
   7   9 -10       31.23       98.10     81.49 o 
   0  10 -10      203.48      243.67     83.93 o 
   1  10 -10       83.68      145.67     53.66 o 
   2  10 -10       11.04       12.34     48.27 o 
   3  10 -10      104.43       62.98     62.21 o 
   4  10 -10       37.37       59.51     49.22 o 
   5  10 -10       13.92       57.11     70.41 o 
   6  10 -10       71.88      110.96     77.94 o 
   7  10 -10      151.47      129.71     76.01 o 
   1  11 -10      142.43      160.92     56.77 o 
   2  11 -10       16.88      -41.26     50.03 o 
   3  11 -10      239.90      236.97     59.91 o 
   4  11 -10       42.72       49.23     50.15 o 
   5  11 -10      173.08      159.60     88.82 o 
   6  11 -10       24.49      154.85     85.04 o 
   0  12 -10       87.29      151.98     84.25 o 
   1  12 -10       86.20       61.13     55.28 o 
   2  12 -10      135.99      156.14     61.33 o 
   3  12 -10      204.81      224.04     62.65 o 
   4  12 -10       22.31      -17.54     51.66 o 
   5  12 -10        7.15       44.40     85.59 o 
   6  12 -10       64.23       59.58     90.32 o 
   1  13 -10       26.57       28.28     59.35 o 
   2  13 -10       70.12       25.98     57.57 o 
   3  13 -10      288.24      221.01     60.35 o 
   4  13 -10       54.65       58.07     57.38 o 
   5  13 -10       82.75       53.12     46.29 o 
   0  14 -10       38.94       14.53     85.92 o 
   1  14 -10      190.38      148.49     63.92 o 
   2  14 -10      100.51       95.31     63.11 o 
   3  14 -10       30.68       -6.69     57.69 o 
   4  14 -10        1.31      -54.93     57.27 o 
   1  15 -10       57.84       49.36     66.63 o 
   2  15 -10       64.72       29.59     65.58 o 
   3  15 -10       38.62      -13.31     64.34 o 
   0  16 -10      229.84      221.88    107.38 o 
   1  16 -10       65.95       -8.08     96.79 o 
   2  16 -10       36.73       31.25     68.01 o 
   0   1  -9      110.01      160.93     36.00 o 
   1   1  -9       57.10       67.97     56.17 o 
   1   2  -9      425.17      441.63     50.08 o 
   2   2  -9      183.61      222.16     63.00 o 
   0   3  -9      393.12      454.43     73.36 o 
   1   3  -9       62.89       74.67     38.89 o 
   2   3  -9      981.13      996.97     64.52 o 
   3   3  -9      340.59      366.07     70.39 o 
   1   4  -9       56.48       38.77     40.19 o 
   2   4  -9      440.75      483.70     53.42 o 
   3   4  -9      355.19      302.40     69.00 o 
   0   5  -9      371.29      403.91     76.87 o 
   1   5  -9      222.13      255.74     68.58 o 
   2   5  -9      256.70      283.59     46.70 o 
   3   5  -9      150.21      195.70     42.73 o 
   4   5  -9      649.82      629.93     95.53 o 
   1   6  -9     1139.64     1020.44     67.59 o 
   2   6  -9      122.29      122.54     70.07 o 
   3   6  -9      254.07      298.03     49.27 o 
   4   6  -9      192.54      238.82     74.89 o 
   5   6  -9      173.19      391.32     83.60 o 
   0   7  -9      344.22      310.78     75.97 o 
   1   7  -9      124.81      127.24     45.87 o 
   2   7  -9       34.53       80.30     42.75 o 
   3   7  -9        3.45       28.15     39.41 o 
   4   7  -9      142.68      149.69     44.73 o 
   5   7  -9      161.87      150.38     75.48 o 
   6   7  -9      140.48      209.21     80.37 o 
   7   7  -9      322.33      332.83     86.32 o 
   1   8  -9       81.80      107.80     45.53 o 
   2   8  -9       69.52        8.92     42.55 o 
   3   8  -9       26.26       63.55     44.23 o 
   4   8  -9     1246.28     1162.32     72.21 o 
   5   8  -9       25.18       45.64     67.77 o 
   6   8  -9      183.05      155.51     80.22 o 
   7   8  -9        2.53       65.82     67.85 o 
   8   8  -9       38.86      116.09     64.54 o 
   9   8  -9       13.10      118.52     61.02 o 
   0   9  -9      752.43      805.49    106.65 o 
   1   9  -9      313.44      319.48     58.74 o 
   2   9  -9       43.02       16.81     45.15 o 
   3   9  -9       16.47       90.09     48.16 o 
   4   9  -9      113.37      123.65     47.40 o 
   5   9  -9      172.34      155.67     49.56 o 
   6   9  -9        0.23        6.79     71.42 o 
   7   9  -9       25.43      109.99     74.53 o 
   8   9  -9      170.56      187.72     74.40 o 
   1  10  -9      188.84      149.99     53.54 o 
   2  10  -9       32.35       47.84     49.46 o 
   3  10  -9      246.62      233.18     56.34 o 
   4  10  -9      139.56      113.47     50.58 o 
   5  10  -9       77.41      113.22     46.96 o 
   6  10  -9       27.14      100.98     75.50 o 
   7  10  -9       91.63       69.25     70.72 o 
   8  10  -9       75.11      135.24     82.38 o 
   0  11  -9       35.74       12.06     71.73 o 
   1  11  -9       47.41       86.17     52.34 o 
   2  11  -9      147.33      148.95     60.15 o 
   3  11  -9       43.66       62.73     49.24 o 
   4  11  -9       11.29      -34.73     44.14 o 
   5  11  -9      146.44      131.38     52.45 o 
   6  11  -9      283.99      244.56     89.67 o 
   7  11  -9      130.33       30.52     51.10 o 
   1  12  -9       31.77       -7.61     51.22 o 
   2  12  -9       75.03      107.12     57.30 o 
   3  12  -9      357.17      343.59     64.20 o 
   4  12  -9      112.90      190.18     57.85 o 
   5  12  -9       46.94       76.96     52.29 o 
   6  12  -9       68.88       27.83     43.62 o 
   7  12  -9       56.93       50.67     78.17 o 
   0  13  -9      109.80      109.24     85.46 o 
   1  13  -9       23.96       58.09     58.31 o 
   2  13  -9       98.72      145.22     58.94 o 
   3  13  -9       30.18        4.18     51.88 o 
   4  13  -9        1.81      -24.14     49.27 o 
   5  13  -9       96.96       82.42     58.75 o 
   6  13  -9      230.85      193.51     82.30 o 
   1  14  -9        0.30       -6.86     57.49 o 
   2  14  -9      138.92      112.26     60.99 o 
   3  14  -9      111.91      131.34     61.65 o 
   4  14  -9       30.33        8.03    109.34 o 
   5  14  -9      112.24       95.46     49.80 o 
   6  14  -9       39.76       91.28     61.80 o 
   0  15  -9       72.59       54.95     88.29 o 
   1  15  -9       92.05       79.20     62.47 o 
   2  15  -9       80.28       79.02     61.60 o 
   3  15  -9       35.69       61.15     61.56 o 
   4  15  -9        2.45      -35.05     56.80 o 
   5  15  -9       62.85       31.91     83.83 o 
   1  16  -9       65.07       65.60     64.92 o 
   2  16  -9       33.48       56.92     61.04 o 
   3  16  -9       92.52       54.34     65.01 o 
   4  16  -9       23.39       40.04     63.33 o 
   0  17  -9      135.14      -14.30     92.73 o 
   1  17  -9       65.81       93.23     67.60 o 
   2  17  -9       24.38       78.49     69.62 o 
   3  17  -9       15.94      -41.80    105.62 o 
   0   0  -8       30.96        7.22     37.75 o 
   1   1  -8      125.02      150.51     26.05 o 
   2   1  -8       17.74        4.61     41.75 o 
   0   2  -8      320.44      389.73     38.26 o 
   1   2  -8       16.85        7.74     31.56 o 
   2   2  -8       92.34      133.18     50.34 o 
   3   2  -8      405.07      413.54     56.87 o 
   1   3  -8      150.40      142.91     39.37 o 
   2   3  -8       59.01       39.32     35.26 o 
   3   3  -8      276.42      334.70     57.89 o 
   0   4  -8     2500.89     2290.29    112.65 o 
   1   4  -8       82.84       54.42     37.68 o 
   2   4  -8      920.63      923.58     64.47 o 
   3   4  -8      258.81      270.44     52.52 o 
   4   4  -8       72.73       71.58     46.43 o 
   1   5  -8      149.85      132.96     24.09 o 
   2   5  -8      455.73      448.57     54.20 o 
   3   5  -8      490.51      502.21     54.65 o 
   4   5  -8      470.55      480.98     85.26 o 
   0   6  -8      330.41      392.66     82.45 o 
   1   6  -8      535.76      533.11     60.17 o 
   2   6  -8      294.27      329.37     51.08 o 
   3   6  -8      265.77      291.85     70.69 o 
   4   6  -8       31.83       33.28     35.69 o 
   5   6  -8        0.45      -37.05     43.72 o 
   1   7  -8      127.12       76.43     46.08 o 
   2   7  -8      164.10      107.13     53.39 o 
   3   7  -8      735.62      742.64     63.65 o 
   4   7  -8      166.63      198.73     45.47 o 
   5   7  -8       39.98       46.58     63.60 o 
   6   7  -8      103.48      193.45     76.99 o 
   0   8  -8     2148.73     1818.64    121.82 o 
   1   8  -8       54.14       45.76     44.97 o 
   2   8  -8      212.61      177.87     63.80 o 
   3   8  -8      503.64      517.86     89.60 o 
   4   8  -8      322.93      370.19     54.11 o 
   5   8  -8        5.39       -2.44     38.83 o 
   6   8  -8      103.50       78.11     51.62 o 
   7   8  -8      115.55      190.22     78.06 o 
   1   9  -8       54.11       60.18     46.97 o 
   2   9  -8       14.52       33.01     44.07 o 
   3   9  -8      156.97       98.58     45.58 o 
   4   9  -8      549.31      563.16     62.88 o 
   5   9  -8      125.16      100.66     65.14 o 
   6   9  -8      213.34      147.82     49.13 o 
   7   9  -8      138.62      167.10     76.63 o 
   8   9  -8        9.74      141.54     80.06 o 
   0  10  -8      293.18      317.94     83.28 o 
   1  10  -8      190.49      227.13     55.93 o 
   2  10  -8       98.84       73.42     48.72 o 
   3  10  -8       41.46      -18.63     41.61 o 
   4  10  -8        8.17       38.41     43.29 o 
   5  10  -8      100.78      136.22     47.96 o 
   6  10  -8       18.47       -3.35     42.19 o 
   7  10  -8      417.26      438.94     62.19 o 
   8  10  -8        6.34      150.52     80.37 o 
   1  11  -8       16.79       16.72     48.15 o 
   2  11  -8      116.76       48.95     51.04 o 
   3  11  -8       13.52       74.05     49.39 o 
   4  11  -8        1.53       29.39     47.44 o 
   5  11  -8        4.87       11.30     44.32 o 
   6  11  -8        0.71       29.76     42.21 o 
   7  11  -8       79.21      112.40     47.52 o 
   8  11  -8      104.17      285.91     93.22 o 
   0  12  -8      634.34      716.97    113.54 o 
   1  12  -8      351.73      437.91     67.38 o 
   2  12  -8      228.73      297.60     63.11 o 
   3  12  -8       71.46       63.77     52.10 o 
   4  12  -8      136.13      108.60     51.52 o 
   5  12  -8       74.26       57.64     49.89 o 
   6  12  -8      304.08      266.74     88.82 o 
   7  12  -8      311.63      232.00     78.32 o 
   1  13  -8       68.09      158.81     59.97 o 
   2  13  -8      105.93       38.41     55.76 o 
   3  13  -8       48.13        3.20     51.96 o 
   4  13  -8       40.94       24.95     50.18 o 
   5  13  -8       35.89       36.07     61.50 o 
   6  13  -8       93.18       26.68     53.64 o 
   7  13  -8      112.44       72.08     44.71 o 
   0  14  -8       17.99       44.38     81.23 o 
   1  14  -8       70.76       65.92     58.35 o 
   2  14  -8      118.27       55.25     56.74 o 
   3  14  -8       78.37      153.09     60.41 o 
   4  14  -8       42.06       40.57     49.09 o 
   5  14  -8      125.11      105.93     49.70 o 
   6  14  -8       80.52      110.95     57.62 o 
   7  14  -8       38.82       92.08     25.92 o 
   1  15  -8      106.52      151.55     60.20 o 
   2  15  -8      131.12      151.99     61.88 o 
   3  15  -8      354.46      213.93     59.28 o 
   4  15  -8       55.07       26.02     85.48 o 
   5  15  -8      226.54      121.36     72.01 o 
   6  15  -8       36.88       85.71     70.01 o 
   0  16  -8      160.48      205.02     96.08 o 
   1  16  -8        8.11       43.59     60.11 o 
   2  16  -8       97.62      151.39     62.20 o 
   3  16  -8       49.38       46.05     60.17 o 
   4  16  -8       51.18        4.98     58.85 o 
   5  16  -8       26.93      -20.67     62.67 o 
   1  17  -8      145.39      157.82     67.48 o 
   2  17  -8      245.37      201.83     76.25 o 
   3  17  -8       68.56       50.62     64.74 o 
   4  17  -8       37.50       25.42     61.73 o 
   0  18  -8       99.07       83.18     95.09 o 
   1  18  -8      459.11      105.81     68.19 o 
   2  18  -8       63.31       17.17     66.34 o 
   3  18  -8        3.33      -13.21     65.04 o 
   1  19  -8      107.00       81.97     68.49 o 
   2   0  -7     1264.72     1151.73     61.92 o 
   0   1  -7     1245.95     1219.21     52.04 o 
   1   1  -7      530.15      563.61     37.64 o 
   2   1  -7      182.48      200.80     27.57 o 
   3   1  -7      511.76      522.59     51.13 o 
   1   2  -7      353.96      370.89     22.94 o 
   2   2  -7      419.38      372.41     55.51 o 
   3   2  -7     1759.24     1680.75     76.70 o 
   4   2  -7      191.97      194.21     43.88 o 
   0   3  -7     1688.44     1648.60     89.74 o 
   1   3  -7      970.82      947.66     30.23 o 
   2   3  -7       14.56      -19.14     29.19 o 
   3   3  -7       57.73       55.63     43.85 o 
   4   3  -7      175.67      208.76     48.36 o 
   5   3  -7     1770.18     1605.92     79.40 o 
   1   4  -7      545.04      498.99     29.22 o 
   2   4  -7       38.80       47.52     32.91 o 
   3   4  -7       63.07       34.16     45.45 o 
   4   4  -7      426.48      457.05     62.82 o 
   5   4  -7       18.43       15.26     42.35 o 
   0   5  -7     1632.61     1580.78     46.30 o 
   1   5  -7       19.21       14.59     15.32 o 
   2   5  -7      525.23      561.37     53.56 o 
   3   5  -7       12.52       35.37     50.95 o 
   4   5  -7       28.74       25.79     47.34 o 
   5   5  -7      996.38      902.86     74.38 o 
   6   5  -7      276.10      242.48     54.10 o 
   1   6  -7      127.11      143.62     20.81 o 
   2   6  -7      149.94      128.31     40.19 o 
   3   6  -7     1495.14     1357.78     72.02 o 
   4   6  -7      133.69      119.67     55.07 o 
   5   6  -7      219.73      259.14     58.84 o 
   6   6  -7       17.03       26.98     44.74 o 
   7   6  -7       95.52       80.18     49.55 o 
   0   7  -7     1093.19     1001.50     98.30 o 
   1   7  -7      398.05      446.55     39.72 o 
   2   7  -7       31.41       12.65     38.68 o 
   3   7  -7      261.50      269.51     49.82 o 
   4   7  -7      655.52      625.17     61.35 o 
   5   7  -7     1400.77     1374.48     72.70 o 
   6   7  -7      124.45       98.17     51.80 o 
   7   7  -7      214.87      227.65     59.99 o 
   1   8  -7       45.25       -7.70     43.46 o 
   2   8  -7      805.71      755.36     68.62 o 
   3   8  -7      744.30      702.15     65.19 o 
   4   8  -7       74.91       85.21     43.47 o 
   5   8  -7      112.64      119.10     43.62 o 
   6   8  -7      266.36      324.04     52.64 o 
   7   8  -7       10.80      -10.98     46.53 o 
   0   9  -7      181.66      222.85     75.80 o 
   1   9  -7      949.71     1026.74     78.68 o 
   2   9  -7       42.13        3.73     44.75 o 
   3   9  -7      127.48      165.40     49.28 o 
   4   9  -7      112.11      134.33     44.94 o 
   5   9  -7       16.61       42.96     40.07 o 
   6   9  -7       69.61       71.36     43.13 o 
   7   9  -7      131.75       85.86     77.84 o 
   8   9  -7       75.00       74.95     59.06 o 
   1  10  -7      112.15       92.06     52.41 o 
   2  10  -7      733.38      797.72     72.76 o 
   3  10  -7     1077.97     1000.03     72.88 o 
   4  10  -7      405.06      435.37     59.48 o 
   5  10  -7      585.79      642.39     67.90 o 
   6  10  -7       10.58       17.06     42.96 o 
   7  10  -7       26.45       21.78     55.35 o 
   8  10  -7      103.16      143.78     49.22 o 
   9  10  -7       12.16      104.76     77.56 o 
   0  11  -7      615.35      531.43     96.96 o 
   1  11  -7      274.10      206.60     55.63 o 
   2  11  -7      176.24      215.81     55.78 o 
   3  11  -7       98.25       99.09     56.76 o 
   4  11  -7       11.22       82.00     46.39 o 
   5  11  -7       30.29       68.66     44.48 o 
   6  11  -7       22.57       23.87     43.61 o 
   7  11  -7      426.13      563.86     40.34 o 
   8  11  -7       96.15      113.19     49.82 o 
   9  11  -7      130.98      186.33     56.19 o 
   1  12  -7       39.27       68.42     49.17 o 
   2  12  -7      152.45      148.27     54.93 o 
   3  12  -7       27.15       89.16     50.98 o 
   4  12  -7      116.02       65.07     50.54 o 
   5  12  -7        7.83       11.61     44.23 o 
   6  12  -7      417.11      459.76     89.77 o 
   7  12  -7       69.15       26.14     44.16 o 
   8  12  -7       38.62       85.23     44.04 o 
   9  12  -7        5.38       46.78     39.77 o 
   0  13  -7     1807.00     1569.39    130.34 o 
   1  13  -7      108.13      107.70     54.92 o 
   2  13  -7      204.51      228.45     60.29 o 
   3  13  -7      197.31      178.86     58.43 o 
   4  13  -7       95.80      107.97     53.05 o 
   5  13  -7      199.12      217.24     55.74 o 
   6  13  -7       43.84       50.13     66.14 o 
   7  13  -7       66.54       95.81     53.47 o 
   8  13  -7      395.44      208.26    107.17 o 
   1  14  -7       16.53      -10.96     57.87 o 
   2  14  -7      365.99      291.09     64.57 o 
   3  14  -7       81.47       42.52     54.28 o 
   4  14  -7      177.18      115.04     55.21 o 
   5  14  -7      311.61      287.40     58.49 o 
   6  14  -7      106.63       28.90     50.17 o 
   7  14  -7       25.05       52.61     55.33 o 
   8  14  -7       41.69       35.28     53.25 o 
   0  15  -7      126.91      152.54     87.63 o 
   1  15  -7       16.33       61.91     58.01 o 
   2  15  -7       51.85        2.06     55.04 o 
   3  15  -7       70.88       -0.06     53.25 o 
   4  15  -7       75.85       37.89     93.30 o 
   5  15  -7      104.72      204.22     85.82 o 
   6  15  -7       73.50      110.04     60.22 o 
   7  15  -7       81.80      108.79     60.45 o 
   1  16  -7      117.16       60.25     60.28 o 
   2  16  -7       86.31      136.77     62.17 o 
   3  16  -7      135.74      157.69     62.99 o 
   4  16  -7       13.64      -16.65     51.92 o 
   5  16  -7       91.01       87.12     60.57 o 
   6  16  -7       77.82      229.24     70.18 o 
   0  17  -7      439.70      301.92     85.88 o 
   1  17  -7       18.29      -45.61     53.11 o 
   2  17  -7       56.58       31.20     60.49 o 
   3  17  -7       63.96       75.03     60.83 o 
   4  17  -7       17.81       45.28     29.83 o 
   5  17  -7       18.82       30.74     61.72 o 
   6  17  -7      142.64      111.41     67.75 o 
   1  18  -7       84.04       49.12     60.72 o 
   2  18  -7       73.69       25.77     61.36 o 
   3  18  -7      261.91      100.03     49.09 o 
   4  18  -7       34.41      -25.95     58.25 o 
   5  18  -7      125.55      136.45     72.99 o 
   0  19  -7      318.30       80.20     66.61 o 
   1  19  -7      180.09      161.90     71.53 o 
   2  19  -7       18.87      -42.37     63.06 o 
   3  19  -7       37.80      -27.21     33.77 o 
   1  20  -7      103.05       23.87     83.82 o 
   0   0  -6     7677.66     7745.00    155.14 o 
   2   0  -6      996.37      969.06     51.39 o 
   4   0  -6      360.72      313.18     36.96 o 
   1   1  -6      410.24      422.30     23.28 o 
   2   1  -6      974.75      943.83     28.10 o 
   3   1  -6       79.11       79.30     30.84 o 
   4   1  -6      233.67      267.35     39.60 o 
   5   1  -6      669.67      679.62     53.51 o 
   0   2  -6      355.54      386.00     48.55 o 
   1   2  -6      353.23      338.67     18.98 o 
   2   2  -6      298.56      308.68     25.30 o 
   3   2  -6      284.91      271.05     43.28 o 
   4   2  -6      301.86      345.17     46.36 o 
   5   2  -6      518.00      493.51     51.86 o 
   1   3  -6      423.41      458.59     20.49 o 
   2   3  -6      447.58      468.55     28.76 o 
   3   3  -6     1115.01     1021.48     66.14 o 
   4   3  -6     1451.05     1435.85     74.09 o 
   5   3  -6       34.63       11.36     37.29 o 
   6   3  -6      224.70      219.76     51.37 o 
   0   4  -6      159.78      169.89     19.23 o 
   1   4  -6      125.41      170.34     18.91 o 
   2   4  -6      205.79      179.33     19.98 o 
   3   4  -6       18.90       79.44     43.43 o 
   4   4  -6       42.56       24.60     41.96 o 
   5   4  -6      540.81      571.11     64.61 o 
   6   4  -6      227.41      248.58     53.96 o 
   1   5  -6      263.40      248.83     20.67 o 
   2   5  -6      471.46      434.20     34.04 o 
   3   5  -6       21.16      -11.17     30.04 o 
   4   5  -6     1701.42     1447.85     84.86 o 
   5   5  -6     1107.11     1043.01     76.52 o 
   6   5  -6      105.21      120.38     49.08 o 
   7   5  -6        9.51       41.98     43.29 o 
   8   5  -6      438.81      377.33     64.11 o 
   9   5  -6       68.46       58.12     50.94 o 
  10   5  -6      158.30       99.11     58.39 o 
   0   6  -6      247.66      306.66     21.35 o 
   1   6  -6     1264.62     1229.72     36.99 o 
   2   6  -6       59.91       78.00     22.61 o 
   3   6  -6      713.11      699.23     55.93 o 
   4   6  -6       22.20        2.25     47.24 o 
   5   6  -6      663.98      626.01     72.45 o 
   6   6  -6       55.53       67.66     47.99 o 
   7   6  -6        3.36       18.19     32.39 o 
   8   6  -6      179.69      150.09     51.98 o 
   9   6  -6       78.46       19.37     47.26 o 
  10   6  -6      215.20      227.79     61.41 o 
  11   6  -6        3.60       29.92     52.27 o 
   1   7  -6      145.47      143.11     11.94 o 
   2   7  -6      106.71       81.68     38.92 o 
   3   7  -6      461.08      514.61     55.58 o 
   4   7  -6      220.05      233.44     45.20 o 
   5   7  -6      942.08      793.03     80.25 o 
   6   7  -6      683.98      664.74     73.54 o 
   7   7  -6       26.57       40.75     32.44 o 
   8   7  -6       30.83      -47.61     43.57 o 
   9   7  -6       74.57       68.86     55.09 o 
  10   7  -6       40.79       79.22     53.37 o 
  11   7  -6      420.92      429.04     77.36 o 
   0   8  -6      698.89      701.38     33.18 o 
   1   8  -6        7.01        9.45      8.21 o 
   2   8  -6      830.43      840.71     65.72 o 
   3   8  -6      641.73      627.92     59.77 o 
   4   8  -6      487.39      567.49     60.47 o 
   5   8  -6       15.15       14.62     40.93 o 
   6   8  -6      550.09      552.37     53.51 o 
   7   8  -6      254.13      224.24     41.99 o 
   8   8  -6      324.36      400.11     79.41 o 
   9   8  -6       69.40       62.02     51.42 o 
  10   8  -6      163.99      189.02     66.71 o 
   1   9  -6      257.81      267.06     36.77 o 
   2   9  -6      503.80      529.70     59.97 o 
   3   9  -6      145.29      130.51     74.88 o 
   4   9  -6      330.96      323.94     54.99 o 
   5   9  -6      129.73      114.18     43.71 o 
   6   9  -6      303.12      234.22     42.51 o 
   7   9  -6       20.12       23.93     30.56 o 
   8   9  -6       10.65        9.04     36.32 o 
   9   9  -6       74.22       28.43     54.46 o 
  10   9  -6      132.53       98.39     61.03 o 
   0  10  -6      772.40      916.26    108.39 o 
   1  10  -6     1178.86     1194.99     41.68 o 
   2  10  -6     1568.57     1466.02     81.57 o 
   3  10  -6      309.53      354.99     60.57 o 
   4  10  -6      168.47      171.54     48.77 o 
   5  10  -6       41.00       33.70     30.51 o 
   6  10  -6        2.76       27.09     29.21 o 
   7  10  -6      299.47      333.96     44.45 o 
   8  10  -6        1.17       68.24     33.42 o 
   9  10  -6       86.59      103.25     45.62 o 
  10  10  -6      116.72      119.27     49.10 o 
   1  11  -6      194.36      149.26     55.13 o 
   2  11  -6      743.86      819.26    150.02 o 
   3  11  -6       61.40       66.98     48.75 o 
   4  11  -6       77.10       70.28     44.72 o 
   5  11  -6      582.41      691.22     59.99 o 
   6  11  -6       15.78      -32.93     28.75 o 
   7  11  -6      181.96      169.81     39.87 o 
   8  11  -6       47.09       49.83     56.68 o 
   9  11  -6      149.43      221.25     84.88 o 
  10  11  -6      215.55      331.41     60.95 o 
   0  12  -6      211.51      338.54     90.00 o 
   1  12  -6       36.69       74.52     51.19 o 
   2  12  -6      259.65      243.77     58.86 o 
   3  12  -6      159.90      179.24     52.96 o 
   4  12  -6      123.22      152.47     51.95 o 
   5  12  -6      180.70       84.41     31.08 o 
   6  12  -6      248.82      238.65     41.57 o 
   7  12  -6      163.28      161.10     39.46 o 
   8  12  -6      189.04      149.12     38.21 o 
   9  12  -6       27.66       99.75     47.06 o 
   1  13  -6      148.87      214.56     58.95 o 
   2  13  -6      372.83      425.47     66.07 o 
   3  13  -6       65.71       88.65     51.44 o 
   4  13  -6      429.66      382.58     82.32 o 
   5  13  -6      118.22       87.62     36.90 o 
   6  13  -6       36.50       21.05     39.06 o 
   7  13  -6      128.71      138.44     39.31 o 
   8  13  -6       18.83      -22.85     63.49 o 
   9  13  -6      168.09      150.29     43.52 o 
   0  14  -6      860.83      722.65    112.61 o 
   1  14  -6       34.22       76.19     54.69 o 
   2  14  -6      228.85      264.55     61.03 o 
   3  14  -6      206.12      198.30     59.93 o 
   4  14  -6       26.08      -39.74     79.00 o 
   5  14  -6        5.37       15.13     35.22 o 
   6  14  -6       34.60       15.66     34.89 o 
   7  14  -6      327.14      267.79     81.56 o 
   8  14  -6      126.23      127.37     43.63 o 
   1  15  -6      317.64      288.20     66.91 o 
   2  15  -6      529.99      502.84     74.52 o 
   3  15  -6       69.82       59.05     53.47 o 
   4  15  -6       59.11      -13.22     76.30 o 
   5  15  -6       82.06      117.91     41.03 o 
   6  15  -6       58.62       38.54     37.12 o 
   7  15  -6       42.37      100.29     42.83 o 
   8  15  -6        4.18        4.62     40.02 o 
   0  16  -6       82.13       93.05     86.31 o 
   1  16  -6       80.72      107.97     59.81 o 
   2  16  -6      467.34      372.11     69.17 o 
   3  16  -6       99.90      133.63     85.92 o 
   4  16  -6       55.89       39.63     56.73 o 
   5  16  -6       56.19       98.45     60.06 o 
   6  16  -6       17.33       46.36     39.09 o 
   7  16  -6      122.89      128.37     41.22 o 
   1  17  -6       15.95      -58.85     52.43 o 
   2  17  -6      200.46      171.74     61.31 o 
   3  17  -6        5.41       17.24     55.75 o 
   4  17  -6      327.69      310.74     86.28 o 
   5  17  -6       89.46      150.27     63.16 o 
   6  17  -6       19.10       59.02     42.99 o 
   0  18  -6       12.94      -88.23     73.51 o 
   1  18  -6       80.34      119.21     62.67 o 
   2  18  -6       73.37        0.27     33.53 o 
   3  18  -6       32.81       -3.84     57.73 o 
   4  18  -6        0.69      -16.68     58.62 o 
   5  18  -6       31.86       89.19     64.42 o 
   6  18  -6       99.64      140.71     47.60 o 
   1  19  -6       83.15       93.39     63.90 o 
   2  19  -6       83.55       16.13     60.99 o 
   3  19  -6       77.99       37.93     64.98 o 
   4  19  -6       90.51       78.65     68.66 o 
   5  19  -6      176.48      225.49     75.92 o 
   0  20  -6      133.21      209.90    101.54 o 
   1  20  -6       73.61      -30.70     30.29 o 
   2  20  -6       67.77       63.07     98.03 o 
   3  20  -6        2.87      -48.13     61.61 o 
   2   0  -5     1081.94     1116.61     34.47 o 
   4   0  -5     3314.42     3283.31     79.01 o 
   0   1  -5     7186.13     6981.69    141.87 o 
   1   1  -5     1909.38     1952.45     34.60 o 
   2   1  -5      192.43      210.00     13.85 o 
   3   1  -5      224.12      267.43     34.08 o 
   4   1  -5       28.07       72.74     28.31 o 
   9   1  -5       55.00       88.07     44.11 o 
  10   1  -5       12.60       28.34     43.46 o 
   1   2  -5     1579.87     1641.05     39.65 o 
   2   2  -5      514.21      523.05     28.02 o 
   3   2  -5       49.72       38.75     28.83 o 
   4   2  -5       73.80       85.50     32.98 o 
   5   2  -5      487.26      464.13     52.59 o 
   7   2  -5      675.11      639.06     60.98 o 
   8   2  -5        8.27       69.72     38.06 o 
   9   2  -5      376.84      239.20     53.26 o 
  10   2  -5       23.03      -29.96     79.50 o 
  11   2  -5      619.27      614.84     96.53 o 
   0   3  -5      318.57      320.00     28.49 o 
   1   3  -5     2085.21     2104.82     41.27 o 
   2   3  -5       25.61       41.24     13.59 o 
   3   3  -5      277.55      313.25     44.99 o 
   4   3  -5      154.81      196.39     41.06 o 
   5   3  -5       22.61        3.58     36.37 o 
   6   3  -5      580.94      506.98     42.02 o 
   7   3  -5      417.73      318.47     56.59 o 
   8   3  -5      681.48      673.03     70.41 o 
   9   3  -5       16.73       22.71     28.90 o 
  10   3  -5      175.67      220.90     42.80 o 
  11   3  -5      116.77      110.64     39.23 o 
   1   4  -5      796.27      825.44     40.73 o 
   2   4  -5      984.62      935.88     32.23 o 
   3   4  -5      511.40      500.68     55.50 o 
   4   4  -5     1689.09     1637.36     79.05 o 
   5   4  -5      147.91      183.42     32.34 o 
   6   4  -5      125.78      104.51     41.95 o 
   7   4  -5      146.39       36.25     47.27 o 
   8   4  -5      835.06      777.77     68.81 o 
   9   4  -5      138.42      180.82     37.96 o 
  10   4  -5      444.70      472.73     54.24 o 
  11   4  -5      156.65      202.13     46.51 o 
  12   4  -5      328.67      351.69     98.51 o 
   0   5  -5     1099.47     1120.76     31.64 o 
   1   5  -5      893.36      919.08     34.12 o 
   2   5  -5      792.67      822.53     31.51 o 
   3   5  -5      377.35      471.80     59.22 o 
   4   5  -5       83.85       88.69     45.40 o 
   5   5  -5       72.95       85.18     30.08 o 
   6   5  -5      341.80      317.60     40.44 o 
   7   5  -5      401.30      418.49     61.99 o 
   8   5  -5      174.65      111.02     49.92 o 
   9   5  -5      173.51      129.80     36.29 o 
  10   5  -5      174.63      249.05     45.49 o 
  11   5  -5        7.68       59.88     39.23 o 
   1   6  -5      384.22      417.48     21.24 o 
   2   6  -5       60.51       63.90     14.75 o 
   3   6  -5       63.95       70.10     44.28 o 
   4   6  -5      821.59      834.47     49.67 o 
   5   6  -5      112.95      168.07     33.59 o 
   6   6  -5      365.00      402.61     45.11 o 
   7   6  -5      176.85      171.11     38.08 o 
   8   6  -5        5.92        3.47     42.81 o 
   9   6  -5       87.78      103.27     36.83 o 
  10   6  -5       39.54       26.90     34.80 o 
  11   6  -5      174.21      220.39     49.73 o 
   0   7  -5      804.71      729.63     38.32 o 
   1   7  -5      905.54      898.60     20.09 o 
   2   7  -5      287.41      298.93     42.87 o 
   3   7  -5      361.60      405.22     48.21 o 
   4   7  -5      126.07       83.28     27.35 o 
   5   7  -5      666.35      661.96     50.95 o 
   6   7  -5      169.32      191.89     40.93 o 
   7   7  -5     1641.89     1453.92     65.37 o 
   8   7  -5      451.84      449.16     70.06 o 
   9   7  -5      316.67      321.10     75.34 o 
  10   7  -5       10.96       16.53     34.40 o 
  11   7  -5       52.30       -4.13     38.72 o 
   1   8  -5      163.52      170.11     17.35 o 
   2   8  -5      879.74      882.76     35.64 o 
   3   8  -5      473.41      573.04     60.18 o 
   4   8  -5      484.97      522.86     41.79 o 
   5   8  -5      277.66      307.67     45.05 o 
   6   8  -5       21.50       11.16     32.91 o 
   7   8  -5      114.04      136.48     38.11 o 
   8   8  -5      285.81      323.58     53.70 o 
   9   8  -5       61.69      -13.65     49.58 o 
  10   8  -5       26.97       51.12     36.33 o 
  11   8  -5      215.86      169.26     68.01 o 
   0   9  -5      109.35       94.89     27.25 o 
   1   9  -5      250.49      272.04     16.04 o 
   2   9  -5      655.82      694.86     62.77 o 
   3   9  -5       33.86       28.10     28.59 o 
   4   9  -5      562.11      562.12     43.81 o 
   5   9  -5      375.78      458.60     44.91 o 
   6   9  -5      632.41      733.26    121.88 o 
   7   9  -5      227.98      243.56    104.74 o 
   8   9  -5      602.24      556.95     57.55 o 
   9   9  -5      431.91      357.91     69.96 o 
  10   9  -5      259.76      347.92     73.19 o 
  11   9  -5      130.09       76.79     62.90 o 
   1  10  -5       68.44       91.40     13.16 o 
   2  10  -5      212.35      223.21     71.58 o 
   3  10  -5      213.53      176.06     35.07 o 
   4  10  -5      434.63      436.58     53.63 o 
   5  10  -5      502.33      537.58     46.65 o 
   6  10  -5      324.80      314.36     54.60 o 
   7  10  -5       89.67       80.32     46.61 o 
   8  10  -5       24.99       70.69     33.60 o 
   9  10  -5      249.51      170.44     50.35 o 
  10  10  -5       47.18       51.38     56.40 o 
   0  11  -5      997.94      986.86     39.01 o 
   1  11  -5      928.02      978.88     46.13 o 
   2  11  -5     1764.46     1584.64     83.71 o 
   3  11  -5      195.42      192.66     36.22 o 
   4  11  -5      418.07      518.29     46.60 o 
   5  11  -5      179.66      148.23     34.82 o 
   6  11  -5       20.53       47.88     30.90 o 
   7  11  -5      112.66      125.52     62.60 o 
   8  11  -5      168.81      169.05     41.03 o 
   9  11  -5       79.46      203.62     77.34 o 
  10  11  -5       75.09       43.59     45.47 o 
   1  12  -5     1655.47     1510.70     87.77 o 
   2  12  -5     1128.69     1020.92     79.26 o 
   3  12  -5     1014.19      943.67     73.78 o 
   4  12  -5       46.51       63.26     33.18 o 
   5  12  -5      216.75      218.43     39.09 o 
   6  12  -5      113.05      140.65     36.39 o 
   7  12  -5       77.39       71.87     35.12 o 
   8  12  -5      172.93      201.94     42.55 o 
   9  12  -5      263.53      289.84     48.38 o 
  10  12  -5       99.05      163.56    119.77 o 
   0  13  -5     1073.29     1208.59    131.45 o 
   1  13  -5     1142.04     1072.13    106.91 o 
   2  13  -5      176.33      145.38     55.05 o 
   3  13  -5      362.93      398.70     46.29 o 
   4  13  -5      111.02      108.68     35.67 o 
   5  13  -5      182.64      181.69     39.21 o 
   6  13  -5      290.42      334.08     45.94 o 
   7  13  -5      100.64      112.96     61.33 o 
   8  13  -5      313.73      368.56     46.71 o 
   9  13  -5        1.60       12.59     37.35 o 
   1  14  -5      188.28      234.71     59.83 o 
   2  14  -5       19.10       14.52     23.08 o 
   3  14  -5      230.93      241.58     47.59 o 
   4  14  -5      217.87      221.77     41.95 o 
   5  14  -5      201.70      245.43     42.72 o 
   6  14  -5       22.90      -29.73     33.11 o 
   7  14  -5       79.81       93.43     39.34 o 
   8  14  -5       25.32        0.62     35.71 o 
   9  14  -5       52.80       87.75     39.56 o 
   0  15  -5       41.59       92.23     75.91 o 
   1  15  -5     1974.12     1784.29     95.22 o 
   2  15  -5      128.09      117.28     89.96 o 
   3  15  -5       62.59       59.28     36.49 o 
   4  15  -5        8.96      -27.68     44.66 o 
   5  15  -5       34.83       28.45     36.62 o 
   6  15  -5      307.01      285.03     45.05 o 
   7  15  -5      409.60      350.33     49.38 o 
   8  15  -5      146.90      147.52     41.21 o 
   1  16  -5      482.00      375.57    168.69 o 
   2  16  -5       30.23        9.59     54.98 o 
   3  16  -5      188.93      168.22     42.08 o 
   4  16  -5      112.26      127.02     40.82 o 
   5  16  -5       86.45       86.43     41.17 o 
   6  16  -5       27.91       47.73     36.22 o 
   7  16  -5       81.91      110.08     41.19 o 
   8  16  -5       47.59       43.75     42.08 o 
   0  17  -5      592.65      592.83    107.41 o 
   1  17  -5      458.01      372.31     96.73 o 
   2  17  -5       72.23       62.81     58.46 o 
   3  17  -5       66.09      109.01     59.29 o 
   4  17  -5       15.15       -8.44     36.49 o 
   5  17  -5       28.30       88.83     39.85 o 
   6  17  -5      148.92      120.76     45.81 o 
   7  17  -5      388.36      297.97     73.86 o 
   1  18  -5       63.78       49.53     59.53 o 
   2  18  -5       61.57       64.41     59.41 o 
   3  18  -5       46.09       32.92     57.49 o 
   4  18  -5      120.61      123.21     43.08 o 
   5  18  -5       38.73       11.12     41.30 o 
   6  18  -5       16.01       31.83     42.40 o 
   0  19  -5        6.12      -34.12     34.42 o 
   1  19  -5      170.93      160.08     66.86 o 
   2  19  -5        7.63       65.36     59.39 o 
   3  19  -5       55.12       -3.70     57.97 o 
   4  19  -5       29.54       45.15     41.73 o 
   5  19  -5       65.13       26.70     43.33 o 
   1  20  -5      167.57       70.99     53.26 o 
   2  20  -5      140.96       90.50     52.70 o 
   3  20  -5      134.12      131.64     67.80 o 
   4  20  -5       14.64       46.93     63.90 o 
   0  21  -5       17.96      -36.98     84.15 o 
   1  21  -5        9.57       -1.14     50.90 o 
   2  21  -5      143.87      106.44     71.81 o 
   3  21  -5        8.19      124.32     91.60 o 
   2   0  -4     1511.34     1503.67     34.35 o 
   6   0  -4      543.78      536.95     37.39 o 
   8   0  -4     2091.35     2039.37     66.10 o 
  10   0  -4      209.41      228.04     55.32 o 
  12   0  -4      404.15      476.08     89.04 o 
   1   1  -4      536.05      537.68     19.32 o 
   2   1  -4      521.51      501.69     19.31 o 
   3   1  -4     2413.78     2356.52     41.81 o 
   4   1  -4     1787.05     1736.78     63.24 o 
   5   1  -4      150.64      141.40     31.85 o 
   6   1  -4      275.88      297.15     26.46 o 
   7   1  -4      101.20       74.36     17.38 o 
   8   1  -4       44.16       53.85     17.60 o 
   9   1  -4       15.96       33.74     17.20 o 
  10   1  -4       12.69        6.99     21.36 o 
  11   1  -4      345.65      295.55     48.87 o 
  12   1  -4      479.48      545.04     73.60 o 
   0   2  -4      340.31      381.50     22.28 o 
   1   2  -4     1368.84     1307.10     34.29 o 
   2   2  -4       31.14       46.17      9.99 o 
   3   2  -4     1023.22     1066.00     29.01 o 
   4   2  -4      824.61      847.71     36.98 o 
   5   2  -4     1385.27     1415.08     47.62 o 
   6   2  -4       43.75       80.81     40.72 o 
   7   2  -4      354.18      305.65     28.90 o 
   8   2  -4      595.94      574.01     43.73 o 
   9   2  -4      423.17      405.96     36.19 o 
  10   2  -4       56.86       10.75     22.23 o 
  11   2  -4      106.97       82.60     33.45 o 
  12   2  -4       55.92      100.41     63.26 o 
   1   3  -4      384.56      421.85     20.38 o 
   2   3  -4     1897.11     1963.95     45.11 o 
   3   3  -4      976.55      933.59     33.85 o 
   4   3  -4      670.01      590.94     34.51 o 
   5   3  -4     1088.98     1046.84     36.96 o 
   6   3  -4     1489.39     1508.10     56.26 o 
   7   3  -4      299.17      304.62     37.51 o 
   8   3  -4       61.83       52.80     20.57 o 
   9   3  -4       31.51       43.82     33.50 o 
  10   3  -4      349.30      331.67     38.97 o 
  11   3  -4      385.45      361.82     74.69 o 
  12   3  -4       85.95      140.34     67.20 o 
   0   4  -4     1542.57     1556.21     39.07 o 
   1   4  -4      200.27      234.28     15.04 o 
   2   4  -4      194.67      226.52     19.72 o 
   3   4  -4      927.24      903.03     29.29 o 
   4   4  -4      121.54      137.91     24.97 o 
   5   4  -4      251.54      265.78     25.88 o 
   6   4  -4      407.95      383.56     32.76 o 
   7   4  -4      387.25      382.42     41.47 o 
   8   4  -4      975.45      921.95     56.39 o 
   9   4  -4       21.01        2.15     18.85 o 
  10   4  -4      383.95      466.54     56.81 o 
  11   4  -4        7.02      -36.53     31.82 o 
  12   4  -4       52.11       64.42     43.77 o 
   1   5  -4     1071.03     1079.30     18.55 o 
   2   5  -4     3674.86     3729.23     58.33 o 
   3   5  -4     2809.86     2898.85     67.28 o 
   4   5  -4     1092.26      963.66     60.43 o 
   5   5  -4      785.01      813.44     37.86 o 
   6   5  -4      129.29      161.47     25.93 o 
   7   5  -4      276.53      307.21     39.87 o 
   8   5  -4      365.10      344.71     43.77 o 
   9   5  -4      232.62      255.35     46.97 o 
  10   5  -4       84.75      104.42     36.23 o 
  11   5  -4       43.79       14.35     33.29 o 
  12   5  -4      184.42      204.54     50.17 o 
   0   6  -4     1260.92     1291.94     55.53 o 
   1   6  -4     2543.25     2524.39     31.59 o 
   2   6  -4      254.14      266.94     19.91 o 
   3   6  -4      727.73      803.28     55.54 o 
   4   6  -4       24.87       43.89     25.83 o 
   5   6  -4      147.23      147.00     25.60 o 
   6   6  -4      184.72      163.24     28.18 o 
   7   6  -4      235.53      210.18     31.45 o 
   8   6  -4      154.23      143.69     39.33 o 
   9   6  -4       85.69       50.55     29.80 o 
  10   6  -4      120.30      118.02     36.65 o 
  11   6  -4        2.02        7.27     35.40 o 
  12   6  -4        3.83       17.33     41.36 o 
   1   7  -4      611.03      589.44     16.36 o 
   2   7  -4      517.34      535.90     23.68 o 
   3   7  -4     1076.04     1036.49     47.30 o 
   4   7  -4      314.13      255.03     34.85 o 
   5   7  -4     1088.56     1197.59    152.33 o 
   6   7  -4       26.79       35.31     24.23 o 
   7   7  -4      614.71      594.49     40.53 o 
   8   7  -4       32.37       22.14     25.06 o 
   9   7  -4      230.86      213.26     39.70 o 
  10   7  -4       13.99      -17.20     28.23 o 
  11   7  -4      176.37      159.04     45.41 o 
   0   8  -4     3236.87     3142.19     60.93 o 
   1   8  -4       39.09       38.37      7.35 o 
   2   8  -4      129.90      110.40     15.41 o 
   3   8  -4      431.49      427.79     39.68 o 
   4   8  -4      273.89      281.05     33.36 o 
   5   8  -4       42.11       51.25     27.96 o 
   6   8  -4      517.39      553.19     55.27 o 
   7   8  -4      129.05      136.92     28.29 o 
   8   8  -4      782.69      780.14     54.30 o 
   9   8  -4      134.49      111.07     35.36 o 
  10   8  -4       15.94       -8.85     37.62 o 
  11   8  -4       74.04       21.39     37.39 o 
   1   9  -4     1327.85     1393.39     44.01 o 
   2   9  -4      815.50      748.18     41.67 o 
   3   9  -4      190.29      209.91     35.22 o 
   4   9  -4      920.49      928.06     49.77 o 
   5   9  -4      474.64      533.18     56.96 o 
   6   9  -4      593.42      588.44     46.30 o 
   7   9  -4      233.91      231.28     34.51 o 
   8   9  -4      182.06      167.85     35.41 o 
   9   9  -4      295.53      263.85     71.79 o 
  10   9  -4       55.54       44.98     35.17 o 
  11   9  -4      155.65      127.87     46.43 o 
   0  10  -4     1131.13     1094.33     38.99 o 
   1  10  -4      754.60      787.29     23.77 o 
   2  10  -4      608.16      580.80    101.78 o 
   3  10  -4       15.30       17.98      9.80 o 
   4  10  -4      104.25      165.97     33.88 o 
   5  10  -4     1161.35     1072.69     55.07 o 
   6  10  -4      198.83      177.37     28.23 o 
   7  10  -4      148.83      216.55     31.04 o 
   8  10  -4      283.74      276.63     35.94 o 
   9  10  -4      105.01      102.87     33.93 o 
  10  10  -4      150.93       80.62     40.82 o 
  11  10  -4       63.15        7.97     39.69 o 
   1  11  -4      456.07      484.98     30.05 o 
   2  11  -4      580.48      588.47     88.76 o 
   3  11  -4      727.95      751.74     48.48 o 
   4  11  -4      261.44      319.63     55.85 o 
   5  11  -4      334.00      321.91     41.75 o 
   6  11  -4      401.86      425.41     44.33 o 
   7  11  -4       84.23       58.69     25.26 o 
   8  11  -4      346.69      392.14     64.28 o 
   9  11  -4       66.90      150.36     74.37 o 
  10  11  -4        3.67       27.34     31.98 o 
   0  12  -4      427.49      439.73     31.50 o 
   1  12  -4      582.40      514.75     59.52 o 
   2  12  -4      215.08      235.80     38.04 o 
   3  12  -4      351.52      381.25     71.92 o 
   4  12  -4      130.59      135.82     35.83 o 
   5  12  -4      887.80      859.78     53.30 o 
   6  12  -4      294.88      318.79     41.12 o 
   7  12  -4       42.89       58.84     26.28 o 
   8  12  -4      103.85      131.67     32.08 o 
   9  12  -4       70.22       54.38     53.95 o 
  10  12  -4      224.43      260.09    106.36 o 
   1  13  -4       44.92       41.51     28.77 o 
   2  13  -4      221.54      257.40     54.28 o 
   3  13  -4      371.93      367.70     44.57 o 
   4  13  -4      138.38      141.46     37.08 o 
   5  13  -4       54.85       61.94     33.13 o 
   6  13  -4      152.61      194.97     39.56 o 
   7  13  -4       77.05      134.59     44.51 o 
   8  13  -4      304.81      290.24     38.14 o 
   9  13  -4       26.75       28.79     27.44 o 
  10  13  -4      200.04      223.98     45.50 o 
   0  14  -4     1000.52      958.75    104.65 o 
   1  14  -4      532.04      540.89     70.09 o 
   2  14  -4       30.30        4.09     32.41 o 
   3  14  -4        0.72      -17.70     31.20 o 
   4  14  -4      251.62      342.86     50.48 o 
   5  14  -4       59.09       36.94     33.30 o 
   6  14  -4      127.97       95.55     36.56 o 
   7  14  -4      114.00       93.54     38.24 o 
   8  14  -4       57.78       89.55     38.58 o 
   9  14  -4       76.67      111.41     40.75 o 
   1  15  -4       76.79       41.26     51.81 o 
   2  15  -4       68.30       65.66     34.72 o 
   3  15  -4     1016.70     1033.93     57.74 o 
   4  15  -4       32.86      -22.94     41.47 o 
   5  15  -4      550.98      611.80     54.10 o 
   6  15  -4        0.22       50.33     35.51 o 
   7  15  -4        5.87       -0.71     34.56 o 
   8  15  -4        3.65       46.27     47.94 o 
   9  15  -4        1.64       44.48     39.97 o 
   0  16  -4      388.26      149.37     76.65 o 
   1  16  -4       96.32       86.50     56.07 o 
   2  16  -4       18.95       38.11     35.58 o 
   3  16  -4      545.21      531.83     51.87 o 
   4  16  -4      148.65      177.95     41.17 o 
   5  16  -4      131.10       24.41     63.81 o 
   6  16  -4      102.87      128.16     40.38 o 
   7  16  -4      108.12      139.62     42.84 o 
   8  16  -4      131.27      138.14     41.74 o 
   1  17  -4       51.46        0.10     40.56 o 
   2  17  -4      647.97      640.73     54.35 o 
   3  17  -4      340.02      335.60     47.30 o 
   4  17  -4      113.51      143.32     40.57 o 
   5  17  -4       11.24       16.95     63.30 o 
   6  17  -4       49.58       88.07     46.98 o 
   7  17  -4       85.13        4.30     73.27 o 
   8  17  -4        5.76       69.72     42.31 o 
   0  18  -4      102.92      127.56     84.59 o 
   1  18  -4      113.48        0.08     91.91 o 
   2  18  -4       20.45       16.36     36.89 o 
   3  18  -4       56.34       16.86     36.90 o 
   4  18  -4       16.97       37.97     38.71 o 
   5  18  -4       60.34       17.02     39.20 o 
   6  18  -4       21.86      128.21     68.41 o 
   7  18  -4       75.30      182.41     86.70 o 
   1  19  -4        7.15      -49.85     62.70 o 
   2  19  -4       63.54      122.09     35.80 o 
   3  19  -4      104.96       40.79     39.09 o 
   4  19  -4       31.04       50.95     41.96 o 
   5  19  -4      144.51      144.59     46.19 o 
   6  19  -4        2.09       13.48     43.54 o 
   0  20  -4        4.11       33.96     82.58 o 
   1  20  -4       34.79       30.81     60.04 o 
   2  20  -4       38.31      -13.51     35.21 o 
   3  20  -4      106.97      115.61     44.05 o 
   4  20  -4       17.77       20.23     41.68 o 
   5  20  -4       69.73      -14.95     42.02 o 
   1  21  -4       94.70       29.66     61.77 o 
   2  21  -4      103.44       92.99     56.77 o 
   3  21  -4       12.16      -50.36     36.63 o 
   4  21  -4        8.16      -60.56     42.69 o 
   0  22  -4       13.18     -100.81     83.60 o 
   1  22  -4        5.80       23.56     64.16 o 
   2  22  -4        2.97     -104.65     60.15 o 
   2   0  -3      773.12      834.15     24.82 o 
   4   0  -3     2250.11     2155.44     39.78 o 
   6   0  -3      590.48      551.62     34.47 o 
   8   0  -3     1376.99     1403.57     55.49 o 
  10   0  -3     1372.32     1182.50     90.17 o 
  12   0  -3      524.76      435.32     83.08 o 
   0   1  -3      418.64      451.13     19.42 o 
   1   1  -3      217.78      218.50     15.85 o 
   2   1  -3      917.41      839.78     22.20 o 
   3   1  -3      191.71      217.70     13.43 o 
   4   1  -3      117.05      130.92     12.64 o 
   5   1  -3      528.47      561.78     21.83 o 
   6   1  -3      267.42      316.07     21.54 o 
   7   1  -3      538.15      564.86     26.96 o 
   8   1  -3       15.10        7.10     14.17 o 
   9   1  -3      119.86      119.41     20.06 o 
  10   1  -3      848.38      755.20     66.11 o 
  11   1  -3       68.50       78.16     31.07 o 
  12   1  -3      155.72      148.74     41.84 o 
   1   2  -3     1017.95     1037.67     43.10 o 
   2   2  -3     1664.58     1684.87     31.14 o 
   3   2  -3     2074.19     2193.39     32.41 o 
   4   2  -3     1587.01     1655.07     32.40 o 
   5   2  -3      324.22      297.06     22.16 o 
   6   2  -3      216.62      249.81     19.01 o 
   7   2  -3      596.05      579.52     26.78 o 
   8   2  -3      134.36      151.02     20.02 o 
   9   2  -3       78.85       86.38     21.11 o 
  10   2  -3       95.16       86.85     25.23 o 
  11   2  -3      272.67      280.33     34.41 o 
  12   2  -3       10.22       53.04     49.92 o 
   0   3  -3    11191.81    11059.99    210.85 o 
   1   3  -3     1153.89     1129.92     36.74 o 
   2   3  -3     3361.87     3440.71     46.24 o 
   3   3  -3     3870.06     3984.33     53.23 o 
   4   3  -3       36.96       37.70     13.50 o 
   5   3  -3      112.66      145.01     15.96 o 
   6   3  -3      519.89      538.87     28.84 o 
   7   3  -3      124.84      118.99     17.50 o 
   8   3  -3      787.90      758.09     38.61 o 
   9   3  -3       63.78       64.44     21.19 o 
  10   3  -3        6.72       -0.29     18.72 o 
  11   3  -3       90.60       68.31     33.16 o 
  12   3  -3      151.38      209.97     71.66 o 
   1   4  -3       92.97       94.56     14.82 o 
   2   4  -3       27.54       15.87      9.59 o 
   3   4  -3      857.80      845.39     23.29 o 
   4   4  -3      368.50      401.59     25.43 o 
   5   4  -3       18.35       31.85     11.03 o 
   6   4  -3       84.75       97.11     17.91 o 
   7   4  -3      328.93      312.05     27.41 o 
   8   4  -3       51.70       44.82     17.33 o 
   9   4  -3       93.65       84.43     21.31 o 
  10   4  -3      152.81      127.85     37.39 o 
  11   4  -3       77.30       43.68     32.58 o 
  12   4  -3      301.33      346.55     98.18 o 
   0   5  -3     6411.11     6236.55     76.40 o 
   1   5  -3      583.06      503.69     12.92 o 
   2   5  -3      337.63      339.46     19.81 o 
   3   5  -3      944.69      986.17     25.60 o 
   4   5  -3     1978.80     2064.50     31.26 o 
   5   5  -3      174.98      183.40     13.40 o 
   6   5  -3      768.26      730.74     22.55 o 
   7   5  -3      564.38      529.86     32.05 o 
   8   5  -3     3131.07     2993.53     67.60 o 
   9   5  -3       67.59       91.49     31.67 o 
  10   5  -3       78.84       59.39     31.01 o 
  11   5  -3       12.21      -30.74     29.83 o 
  12   5  -3       32.88       57.53     46.24 o 
   1   6  -3     1016.08     1107.13     24.03 o 
   2   6  -3     3285.91     3353.58     44.73 o 
   3   6  -3      427.61      526.61     14.82 o 
   4   6  -3      541.72      558.69     17.38 o 
   5   6  -3      739.91      715.50     22.43 o 
   6   6  -3       40.55       31.90     10.62 o 
   7   6  -3      389.94      375.51     21.05 o 
   8   6  -3       41.01       37.37     26.26 o 
   9   6  -3      237.89      199.89     38.52 o 
  10   6  -3      134.59      191.93     49.99 o 
  11   6  -3      209.33      180.84     43.15 o 
  12   6  -3      171.68      144.19     44.53 o 
   0   7  -3     1454.46     1565.50     39.19 o 
   1   7  -3     2316.02     2338.54     38.53 o 
   2   7  -3      627.41      619.16     26.16 o 
   3   7  -3     3065.54     3109.47     38.46 o 
   4   7  -3      597.49      612.54     20.08 o 
   5   7  -3      626.86      613.36     21.51 o 
   6   7  -3      314.63      320.39     18.97 o 
   7   7  -3      398.50      389.44     60.28 o 
   8   7  -3      217.51      204.21     36.37 o 
   9   7  -3        9.85       -4.86     23.73 o 
  10   7  -3      206.36      207.79     42.92 o 
  11   7  -3       29.63       21.65     30.92 o 
  12   7  -3      175.40      231.40     59.36 o 
   1   8  -3     2322.54     2296.06     66.78 o 
   2   8  -3     2883.32     2897.54     69.33 o 
   3   8  -3       58.03       48.16      9.81 o 
   4   8  -3     1126.70     1119.74     24.90 o 
   5   8  -3      182.97      174.54     16.54 o 
   6   8  -3       74.28       75.10     13.21 o 
   7   8  -3      283.07      304.61     34.85 o 
   8   8  -3      633.26      544.01     52.04 o 
   9   8  -3       26.02      -29.32     22.77 o 
  10   8  -3      449.45      485.21     71.42 o 
  11   8  -3       79.56       52.10     36.57 o 
   0   9  -3     2174.57     2056.33    105.53 o 
   1   9  -3     1052.67     1055.07     32.82 o 
   2   9  -3      201.85      205.12     19.67 o 
   3   9  -3      175.11      179.01     15.68 o 
   4   9  -3       83.46       84.73     21.49 o 
   5   9  -3      318.97      358.07     23.30 o 
   6   9  -3       12.15        5.55     18.58 o 
   7   9  -3      134.26      109.86     27.72 o 
   8   9  -3     1156.19     1075.74     61.65 o 
   9   9  -3       19.85       -5.19     25.17 o 
  10   9  -3      259.61      292.11     69.05 o 
  11   9  -3       13.64      -11.46     33.25 o 
   1  10  -3      397.34      397.54     63.36 o 
   2  10  -3      372.78      427.22     35.22 o 
   3  10  -3      461.08      455.00     27.90 o 
   4  10  -3      201.10      227.06     16.10 o 
   5  10  -3      180.48      189.95     28.41 o 
   6  10  -3     1108.76     1160.52     77.50 o 
   7  10  -3       33.79       50.99     22.08 o 
   8  10  -3      154.61      128.68     32.42 o 
   9  10  -3       72.34      143.04     59.59 o 
  10  10  -3      266.55      283.94     56.12 o 
  11  10  -3       49.87       56.38     39.23 o 
   1  11  -3      410.80      424.58     38.02 o 
   2  11  -3       85.86      106.83     30.45 o 
   3  11  -3      219.85      259.01     28.96 o 
   4  11  -3      322.55      330.19     19.30 o 
   5  11  -3      368.77      384.20     34.24 o 
   6  11  -3     1218.07     1112.17     47.25 o 
   7  11  -3      383.63      381.83     48.18 o 
   8  11  -3      245.57      309.83     37.49 o 
   9  11  -3      284.37      336.39     99.82 o 
  10  11  -3       52.37       91.70    102.13 o 
  11  11  -3      128.65      302.18    161.47 o 
   1  12  -3       92.14      106.25     31.52 o 
   2  12  -3       11.77        4.74     28.50 o 
   3  12  -3      497.26      526.74     38.74 o 
   4  12  -3      569.13      582.54     48.02 o 
   5  12  -3      166.63      148.87     27.56 o 
   6  12  -3      298.78      335.86     33.43 o 
   7  12  -3       42.87       11.99     21.66 o 
   8  12  -3      191.56      235.91     45.28 o 
   9  12  -3       10.86       49.50    112.15 o 
  10  12  -3      296.26      285.72     56.91 o 
   0  13  -3     1057.65     1024.11    106.80 o 
   1  13  -3       15.31       -7.82     24.21 o 
   2  13  -3      574.65      666.07     48.82 o 
   3  13  -3       93.35       66.70     34.65 o 
   4  13  -3      240.18      224.49     40.10 o 
   5  13  -3      112.31      125.84     27.21 o 
   6  13  -3      171.77      180.07     30.73 o 
   7  13  -3      142.08      141.40     31.21 o 
   8  13  -3      152.32      143.83     32.80 o 
   9  13  -3       24.80       81.23     35.41 o 
  10  13  -3      108.22      122.37     66.58 o 
   1  14  -3      186.73      191.07     44.08 o 
   2  14  -3      351.34      378.71     43.62 o 
   3  14  -3      283.72      258.68     40.13 o 
   4  14  -3       77.53       99.05     34.65 o 
   5  14  -3       54.77       45.76     32.39 o 
   6  14  -3      217.56      200.67     35.67 o 
   7  14  -3       47.30       62.44     28.49 o 
   8  14  -3       32.89       27.51     27.44 o 
   9  14  -3      146.72       85.74     70.43 o 
  10  14  -3      238.05      221.13     46.11 o 
   0  15  -3     1039.12      981.59    110.09 o 
   1  15  -3      197.21      215.43     38.53 o 
   2  15  -3      942.82      919.99     59.54 o 
   3  15  -3       60.40       58.47     33.78 o 
   4  15  -3       70.05       38.50     47.27 o 
   5  15  -3      443.87      467.80     49.18 o 
   6  15  -3       53.09       81.58     29.32 o 
   7  15  -3      147.36      174.28     34.33 o 
   8  15  -3       54.62       48.31     30.94 o 
   9  15  -3      195.34      271.67     80.55 o 
   1  16  -3      343.04      356.60     41.91 o 
   2  16  -3      508.58      535.97     56.13 o 
   3  16  -3      581.61      587.16     50.88 o 
   4  16  -3        4.05       -9.08     44.39 o 
   5  16  -3      231.62      246.97     45.28 o 
   6  16  -3       75.10       73.88     51.42 o 
   7  16  -3       32.57       70.51     30.69 o 
   8  16  -3       24.94       48.42     32.37 o 
   9  16  -3       31.09       36.07     34.49 o 
   0  17  -3      156.90      197.63     85.07 o 
   1  17  -3       41.39       52.31     33.52 o 
   2  17  -3      203.71      180.97     39.25 o 
   3  17  -3      680.47      664.26     55.09 o 
   4  17  -3       82.13      144.31     41.68 o 
   5  17  -3      101.79      135.49     42.20 o 
   6  17  -3      328.94      395.61    105.57 o 
   7  17  -3       98.28       44.47     37.22 o 
   8  17  -3      181.06      179.63     53.70 o 
   1  18  -3      224.76      236.00     41.43 o 
   2  18  -3      509.75      532.16     50.28 o 
   3  18  -3       16.78      -14.49     39.49 o 
   4  18  -3       77.56       51.75     39.57 o 
   5  18  -3      201.34      189.64     45.51 o 
   6  18  -3       54.05       54.69     56.45 o 
   7  18  -3       40.63       10.86     39.81 o 
   0  19  -3       92.71       63.30     80.26 o 
   1  19  -3     1106.84     1182.54    116.29 o 
   2  19  -3       41.81       68.98     50.75 o 
   3  19  -3      114.71       85.66     37.16 o 
   4  19  -3      130.18      134.17     42.66 o 
   5  19  -3       37.10       -9.51     37.38 o 
   6  19  -3        0.08        3.44     43.46 o 
   7  19  -3       46.61       13.89     41.88 o 
   1  20  -3       29.30        3.06     34.74 o 
   2  20  -3      329.05      324.65     55.46 o 
   3  20  -3       78.49       70.26     41.18 o 
   4  20  -3       16.98      -16.44     30.78 o 
   5  20  -3      160.18      124.51     45.58 o 
   6  20  -3       42.02       44.73     44.29 o 
   0  21  -3       33.37       44.58     83.21 o 
   1  21  -3        0.87        9.82     59.97 o 
   2  21  -3       44.18       18.58     39.02 o 
   3  21  -3       12.58       -1.58     38.22 o 
   4  21  -3       27.93       -8.80     34.61 o 
   1  22  -3       20.33      -54.78     70.24 o 
   2  22  -3      156.43       80.50     43.85 o 
   3  22  -3       38.85       -4.44     59.15 o 
   2   0  -2     5052.18     4865.53     60.18 o 
   4   0  -2     3894.62     4131.62     52.59 o 
   6   0  -2     1403.88     1469.84     46.11 o 
   8   0  -2      630.90      565.42     39.91 o 
  10   0  -2      599.80      595.02     46.19 o 
  12   0  -2      133.42      123.38     53.65 o 
   1   1  -2     4880.44     4744.34     45.59 o 
   2   1  -2     1570.21     1566.63     21.46 o 
   3   1  -2     1182.56     1187.84     21.05 o 
   4   1  -2     3521.41     3840.01     39.20 o 
   5   1  -2     2035.22     2118.65     34.37 o 
   6   1  -2      793.06      819.25     26.19 o 
   7   1  -2      211.00      223.08     20.35 o 
   8   1  -2      253.50      264.72     23.17 o 
   9   1  -2      200.56      216.50     22.81 o 
  10   1  -2     1026.46     1034.33     46.01 o 
  11   1  -2      145.89      132.94     35.54 o 
  12   1  -2      263.30      266.86     47.88 o 
   0   2  -2     3556.30     3588.49     43.34 o 
   1   2  -2    17668.94    17112.97    152.63 o 
   2   2  -2     3988.28     3719.17     56.84 o 
   3   2  -2      202.32      216.01     10.74 o 
   4   2  -2       62.50       70.47      6.41 o 
   5   2  -2      205.52      213.53     15.12 o 
   6   2  -2      292.48      333.24     19.06 o 
   7   2  -2     2241.53     2250.53     42.45 o 
   8   2  -2      810.68      792.86     30.97 o 
   9   2  -2      137.36      142.86     23.06 o 
  10   2  -2      124.92      134.98     34.26 o 
  11   2  -2      304.73      305.86     35.39 o 
  12   2  -2       18.28       24.21     28.91 o 
   1   3  -2    18036.58    17335.27    113.87 o 
   2   3  -2      618.26      627.83     10.81 o 
   3   3  -2      491.69      475.58     11.14 o 
   4   3  -2     1072.54     1104.35     18.28 o 
   5   3  -2      687.20      712.96     17.92 o 
   6   3  -2      256.98      281.44     19.00 o 
   7   3  -2       88.64       85.43     12.49 o 
   8   3  -2       15.93       18.34     15.69 o 
   9   3  -2      317.11      341.57     32.07 o 
  10   3  -2      140.93      104.77     24.54 o 
  11   3  -2      462.27      525.80     43.38 o 
  12   3  -2      142.11      145.85     40.91 o 
   0   4  -2    20514.30    20984.09    209.71 o 
   1   4  -2     1287.99     1254.51     32.52 o 
   2   4  -2     7877.39     7862.56     54.34 o 
   3   4  -2       78.05       70.83      6.86 o 
   4   4  -2      248.47      278.55     10.60 o 
   5   4  -2      788.71      843.70     20.93 o 
   6   4  -2      429.40      448.57     23.03 o 
   7   4  -2      229.81      269.63     19.79 o 
   8   4  -2      486.83      492.14     25.39 o 
   9   4  -2       34.22       47.69     18.64 o 
  10   4  -2       99.81      105.47     25.20 o 
  11   4  -2        2.57       12.73     29.18 o 
  12   4  -2       16.24       -1.30     34.04 o 
   1   5  -2     8446.27     8219.04    187.46 o 
   2   5  -2      309.13      317.90     13.08 o 
   3   5  -2     3861.49     3849.92     38.16 o 
   4   5  -2     4407.73     4494.50     72.15 o 
   5   5  -2      333.02      345.31     21.98 o 
   6   5  -2      104.61      118.90     13.00 o 
   7   5  -2       53.60       35.41     11.18 o 
   8   5  -2      273.60      263.28     21.30 o 
   9   5  -2      717.39      621.69     35.66 o 
  10   5  -2        8.94      -12.18     25.92 o 
  11   5  -2      428.35      397.54     50.88 o 
  12   5  -2      193.04      220.58     46.14 o 
   0   6  -2     5301.10     5409.06    155.22 o 
   1   6  -2      922.53      912.44     36.34 o 
   2   6  -2      288.66      294.09     14.98 o 
   3   6  -2      766.95      790.41     18.15 o 
   4   6  -2       41.47       40.93      9.40 o 
   5   6  -2     1544.09     1577.17     28.11 o 
   6   6  -2        2.53        5.03      7.33 o 
   7   6  -2     3051.15     2889.05     48.67 o 
   8   6  -2      343.39      351.12     26.06 o 
   9   6  -2      662.94      588.01     62.07 o 
  10   6  -2       45.88       50.43     30.20 o 
  11   6  -2       57.03        7.74     29.39 o 
  12   6  -2        1.08      -16.97     33.25 o 
   1   7  -2     4732.93     4677.48     66.34 o 
   2   7  -2     1320.78     1450.34     36.00 o 
   3   7  -2     1612.20     1580.96     25.21 o 
   4   7  -2      621.52      597.32     20.46 o 
   5   7  -2      225.22      216.52     13.31 o 
   6   7  -2      106.06      130.02     12.77 o 
   7   7  -2      331.28      290.91     22.74 o 
   8   7  -2      573.18      573.86     52.07 o 
   9   7  -2     1004.16      951.11     96.93 o 
  10   7  -2      286.35      286.03     44.85 o 
  11   7  -2      109.50      131.92     49.30 o 
  12   7  -2        5.78        6.46     34.47 o 
   0   8  -2      536.72      482.69     39.65 o 
   1   8  -2       13.52       -5.45     20.18 o 
   2   8  -2     2348.83     2366.56     44.76 o 
   3   8  -2        6.54       -1.66      8.99 o 
   4   8  -2       57.20       50.21     10.21 o 
   5   8  -2       85.04       86.69     12.79 o 
   6   8  -2      277.54      287.76     20.47 o 
   7   8  -2       79.15      110.97     17.84 o 
   8   8  -2       19.95       50.54     25.50 o 
   9   8  -2      226.48      240.26     40.78 o 
  10   8  -2       86.86       88.28     34.16 o 
  11   8  -2      107.58      149.87     41.58 o 
  12   8  -2       53.36       52.79     41.24 o 
   1   9  -2       83.36      108.19     21.67 o 
   2   9  -2      909.82      869.59     38.16 o 
   3   9  -2      211.68      229.32     16.76 o 
   4   9  -2     1565.60     1544.72     40.10 o 
   5   9  -2      549.76      606.81     23.67 o 
   6   9  -2      263.22      285.13     19.70 o 
   7   9  -2       27.25        3.27     21.90 o 
   8   9  -2      259.62      193.91     37.00 o 
   9   9  -2       36.08       94.10     34.00 o 
  10   9  -2      186.37      165.23     39.32 o 
  11   9  -2       73.35       83.88     86.33 o 
   0  10  -2      517.51      573.47     46.70 o 
   1  10  -2     2757.21     2737.72    193.64 o 
   2  10  -2      175.24      207.63     28.37 o 
   3  10  -2       47.76       56.56     13.60 o 
   4  10  -2      744.92      793.31     25.72 o 
   5  10  -2      331.58      388.57     21.67 o 
   6  10  -2     1188.80     1127.08     33.18 o 
   7  10  -2      997.27      991.64     44.94 o 
   8  10  -2      240.04      235.81     36.87 o 
   9  10  -2      433.53      415.51     51.60 o 
  10  10  -2       63.40      106.41     38.53 o 
  11  10  -2       31.10      -13.30     38.30 o 
   1  11  -2       29.90       34.29     23.89 o 
   2  11  -2      246.99      276.14     35.21 o 
   3  11  -2       30.49       28.39     14.29 o 
   4  11  -2      184.54      195.41     18.76 o 
   5  11  -2      209.39      199.56     19.05 o 
   6  11  -2      328.98      366.83     34.22 o 
   7  11  -2      444.19      493.17     47.24 o 
   8  11  -2      221.91      322.23     63.58 o 
   9  11  -2        3.66       15.29     55.72 o 
  10  11  -2      246.60      328.73    109.20 o 
  11  11  -2       55.31       84.91     43.71 o 
   0  12  -2      284.81      360.56     39.26 o 
   1  12  -2      534.07      563.29     41.40 o 
   2  12  -2      927.99      907.78     57.78 o 
   3  12  -2       13.22       25.68     20.68 o 
   4  12  -2       40.67       37.02     14.34 o 
   5  12  -2      392.88      423.26     36.03 o 
   6  12  -2      381.65      410.26     35.85 o 
   7  12  -2      195.90      219.43     30.61 o 
   8  12  -2      434.08      484.50     42.03 o 
   9  12  -2       93.81      131.51     83.69 o 
  10  12  -2       85.04      103.87     96.38 o 
  11  12  -2       75.04      197.59    166.17 o 
   1  13  -2       58.19       59.71     31.58 o 
   2  13  -2      233.83      186.17     41.76 o 
   3  13  -2      148.39      149.26     34.99 o 
   4  13  -2     1038.54     1030.98     39.36 o 
   5  13  -2      621.88      667.26     40.78 o 
   6  13  -2       19.20       37.05     22.83 o 
   7  13  -2       11.79       32.24     23.88 o 
   8  13  -2       54.17       19.32     27.56 o 
   9  13  -2      281.93      293.85     66.26 o 
  10  13  -2       42.53       39.84     32.39 o 
   0  14  -2      379.84      425.90     46.29 o 
   1  14  -2      102.24      129.36     33.04 o 
   2  14  -2      360.46      392.22     43.33 o 
   3  14  -2       46.95       80.28     29.35 o 
   4  14  -2      171.96      155.29     27.54 o 
   5  14  -2        3.17       33.92     23.70 o 
   6  14  -2      156.92      211.50     31.68 o 
   7  14  -2       44.71       26.35     25.29 o 
   8  14  -2       57.99       68.00     33.49 o 
   9  14  -2      129.62      175.78     39.14 o 
  10  14  -2        3.04      -52.62     46.89 o 
   1  15  -2       76.60      112.25     34.65 o 
   2  15  -2       38.54       65.34     33.92 o 
   3  15  -2      442.94      432.45     50.93 o 
   4  15  -2       50.31       78.00     25.32 o 
   5  15  -2      218.18      277.94     33.13 o 
   6  15  -2      186.51      180.51     32.29 o 
   7  15  -2       72.04       90.01     29.72 o 
   8  15  -2       87.56      107.30     32.71 o 
   9  15  -2      106.14      121.60     50.15 o 
   0  16  -2      743.73      706.95     56.51 o 
   1  16  -2      196.83      217.64     37.20 o 
   2  16  -2      247.29      276.85     39.30 o 
   3  16  -2      128.33      154.99     37.23 o 
   4  16  -2       87.37       84.74     35.27 o 
   5  16  -2       80.21       84.83     27.17 o 
   6  16  -2      219.67      238.21     58.10 o 
   7  16  -2      108.64       93.98     30.85 o 
   8  16  -2       32.00       59.36     32.22 o 
   9  16  -2      117.62       75.53     39.92 o 
   1  17  -2      175.14      231.94     37.87 o 
   2  17  -2      123.90      154.08     50.72 o 
   3  17  -2      135.99      174.59     38.41 o 
   4  17  -2      107.51       52.88     30.89 o 
   5  17  -2       47.02       29.61     36.62 o 
   6  17  -2       97.36       64.76     31.09 o 
   7  17  -2       27.69       70.99     49.47 o 
   8  17  -2       24.35       54.11     49.70 o 
   0  18  -2      130.17      167.60     60.94 o 
   1  18  -2      207.56      288.47     42.06 o 
   2  18  -2      237.85      250.11     41.56 o 
   3  18  -2       54.23       60.82     37.62 o 
   4  18  -2       13.04       60.06     36.09 o 
   5  18  -2       62.84       69.49     36.76 o 
   6  18  -2      152.37      120.50     57.28 o 
   7  18  -2      250.80      205.50     60.84 o 
   8  18  -2       13.32       25.90     49.64 o 
   1  19  -2      191.43      154.87     40.28 o 
   2  19  -2       55.13        5.65     35.83 o 
   3  19  -2      115.07       75.40     37.95 o 
   4  19  -2       82.89       91.19     36.78 o 
   5  19  -2       24.12       62.50     28.35 o 
   6  19  -2       68.87      127.06     44.03 o 
   7  19  -2        0.28      -25.20     61.71 o 
   0  20  -2      262.55      272.03     95.15 o 
   1  20  -2      158.23      168.33     39.64 o 
   2  20  -2       12.44       -6.32     35.94 o 
   3  20  -2      160.84       96.60     40.47 o 
   4  20  -2       90.58      149.45     40.28 o 
   5  20  -2      109.08       88.16     29.85 o 
   6  20  -2       19.35      -41.44     38.28 o 
   1  21  -2       96.13       98.72     61.09 o 
   2  21  -2       58.26       70.41     39.29 o 
   3  21  -2       34.77       11.27     40.25 o 
   4  21  -2       67.96       47.42     43.21 o 
   5  21  -2      103.01      104.93     73.68 o 
   0  22  -2       73.51       73.97     73.26 o 
   1  22  -2      109.67       -7.78     61.68 o 
   2  22  -2       19.33       47.97     60.03 o 
   3  22  -2       89.44       96.78     46.06 o 
   2   0  -1     1576.16     1621.90     46.74 o 
   4   0  -1     6086.60     6831.05     85.18 o 
   6   0  -1      643.06      654.37     32.75 o 
   8   0  -1      184.21      158.36     27.03 o 
  10   0  -1       34.06       21.44     23.43 o 
  12   0  -1      406.40      444.13     80.58 o 
   0   1  -1     4288.63     4252.71     69.25 o 
   1   1  -1      740.84      711.46     17.46 o 
   2   1  -1     3660.34     3577.11     33.27 o 
   3   1  -1      952.09      904.68     14.78 o 
   4   1  -1      210.20      214.46      9.12 o 
   5   1  -1       56.05       78.76      7.35 o 
   6   1  -1      108.21      144.81     12.60 o 
   7   1  -1      643.16      659.51     22.35 o 
   8   1  -1     1395.60     1422.79     37.55 o 
   9   1  -1      103.05      116.67     19.01 o 
  10   1  -1       43.78       52.02     21.51 o 
  11   1  -1       72.56       67.97     24.65 o 
  12   1  -1        9.57       10.06     27.84 o 
  13   1  -1      170.82      183.60     46.61 o 
   1   2  -1     5886.56     5670.81     67.07 o 
   2   2  -1     4219.05     4237.19     30.76 o 
   3   2  -1     2203.01     2261.80     24.29 o 
   4   2  -1      542.03      530.14     13.38 o 
   5   2  -1      978.89      972.74     18.77 o 
   6   2  -1       30.10       17.39      8.08 o 
   7   2  -1      225.31      217.66     16.23 o 
   8   2  -1      172.08      196.67     17.09 o 
   9   2  -1      288.95      298.43     29.94 o 
  10   2  -1        4.70       -1.77     16.75 o 
  11   2  -1      358.79      376.34     38.33 o 
  12   2  -1       76.77       51.03     31.96 o 
   0   3  -1     6949.30     6185.08    114.51 o 
   1   3  -1     2387.12     2244.74     36.76 o 
   2   3  -1     1805.70     1833.28     19.96 o 
   3   3  -1     1125.53     1161.49     16.21 o 
   4   3  -1      184.29      206.89     10.49 o 
   5   3  -1      124.79      153.16      9.91 o 
   6   3  -1      244.86      259.38     14.09 o 
   7   3  -1     1655.22     1638.92     31.42 o 
   8   3  -1       44.36       51.21     12.16 o 
   9   3  -1      378.41      367.72     31.28 o 
  10   3  -1       70.14       74.88     22.02 o 
  11   3  -1      164.59      149.28     29.01 o 
  12   3  -1        2.52       24.84     31.44 o 
   1   4  -1     6603.03     6128.23     56.72 o 
   2   4  -1     1185.84     1213.38     26.90 o 
   3   4  -1      241.69      251.99     10.20 o 
   4   4  -1     1435.55     1520.96     21.08 o 
   5   4  -1       93.71      106.75      9.91 o 
   6   4  -1     1785.48     1701.80     28.04 o 
   7   4  -1       73.11       66.51     11.35 o 
   8   4  -1      189.24      191.51     19.34 o 
   9   4  -1      189.88      197.84     20.72 o 
  10   4  -1      468.43      461.31     31.45 o 
  11   4  -1      224.76      225.12     42.54 o 
  12   4  -1      200.57      155.47     68.73 o 
   0   5  -1     6011.39     4967.46    120.38 o 
   1   5  -1     2878.37     2721.36     37.26 o 
   2   5  -1      684.17      659.96     17.40 o 
   3   5  -1     2081.44     2109.02     28.06 o 
   4   5  -1      549.82      559.15     13.94 o 
   5   5  -1      798.99      849.70     19.44 o 
   6   5  -1      284.96      312.89     17.60 o 
   7   5  -1       15.05       15.67      9.74 o 
   8   5  -1      250.11      234.68     20.32 o 
   9   5  -1       84.43       85.04     16.24 o 
  10   5  -1      138.34      111.11     34.56 o 
  11   5  -1       26.04        7.20     29.79 o 
  12   5  -1      113.66      115.96     46.31 o 
   1   6  -1      171.25      136.90     15.14 o 
   2   6  -1      198.76      228.94     17.02 o 
   3   6  -1     2314.98     2323.24     34.67 o 
   4   6  -1      311.97      308.84     16.53 o 
   5   6  -1      287.77      268.70     14.40 o 
   6   6  -1      678.90      708.38     23.87 o 
   7   6  -1      351.52      356.71     21.38 o 
   8   6  -1       14.77       21.60     10.86 o 
   9   6  -1      626.94      562.31     32.96 o 
  10   6  -1       42.62       16.72     29.50 o 
  11   6  -1      199.87      262.16     70.48 o 
  12   6  -1       35.99       19.87     33.58 o 
   0   7  -1      519.82      476.93     28.12 o 
   1   7  -1      470.61      507.63     18.66 o 
   2   7  -1      283.81      262.11     18.70 o 
   3   7  -1      922.31      907.41     32.71 o 
   4   7  -1       68.78       78.03     11.19 o 
   5   7  -1      642.84      623.97     19.04 o 
   6   7  -1       49.68       31.32      9.85 o 
   7   7  -1     1344.65     1318.90     33.98 o 
   8   7  -1      502.98      475.42     29.17 o 
   9   7  -1      302.11      261.11     40.20 o 
  10   7  -1        0.91       47.83     33.78 o 
  11   7  -1       47.40       67.23     34.15 o 
  12   7  -1        4.00       34.40     35.71 o 
   1   8  -1      481.17      495.22     19.44 o 
   2   8  -1      593.75      573.38     27.86 o 
   3   8  -1     1121.23     1119.45     26.20 o 
   4   8  -1      692.59      683.01     30.68 o 
   5   8  -1       20.67       22.09      7.83 o 
   6   8  -1     1351.62     1276.02     35.65 o 
   7   8  -1      697.96      651.33     31.49 o 
   8   8  -1      247.45      242.06     25.29 o 
   9   8  -1       65.37       59.44     28.25 o 
  10   8  -1      248.47      223.73     42.17 o 
  11   8  -1       77.48       54.63     34.80 o 
  12   8  -1      100.89      163.33     47.90 o 
   0   9  -1     1552.57     1643.40     47.31 o 
   1   9  -1      204.19      249.68     19.24 o 
   2   9  -1      780.38      760.80     31.78 o 
   3   9  -1      552.74      591.48     22.32 o 
   4   9  -1       46.52       70.46     12.56 o 
   5   9  -1      297.52      333.74     20.80 o 
   6   9  -1      172.36      166.22     18.31 o 
   7   9  -1        7.16       20.87     16.34 o 
   8   9  -1      646.37      673.53     84.61 o 
   9   9  -1      146.64      116.96     32.00 o 
  10   9  -1      146.77      172.15     57.44 o 
  11   9  -1       99.90       54.82     45.13 o 
  12   9  -1       46.76       72.55     40.52 o 
   1  10  -1       77.27       90.36     16.05 o 
   2  10  -1       17.35       -4.44     12.93 o 
   3  10  -1     1398.90     1365.83     31.65 o 
   4  10  -1     1039.66     1030.38     29.40 o 
   5  10  -1      748.12      725.56     27.04 o 
   6  10  -1      496.75      519.28     25.72 o 
   7  10  -1       74.06       66.25     15.73 o 
   8  10  -1       95.14      139.41     31.94 o 
   9  10  -1      542.30      502.34     55.07 o 
  10  10  -1       28.86       21.01     30.47 o 
  11  10  -1      382.89      409.80    133.82 o 
   0  11  -1      412.53      498.76     37.90 o 
   1  11  -1      168.26      191.93     20.91 o 
   2  11  -1       26.85       32.39     15.03 o 
   3  11  -1       73.21       78.28     20.60 o 
   4  11  -1      341.15      367.16     25.94 o 
   5  11  -1      205.32      226.68     20.31 o 
   6  11  -1       32.15       28.67     13.40 o 
   7  11  -1      264.23      361.37     34.89 o 
   8  11  -1       61.86       61.28     42.93 o 
   9  11  -1      395.48      513.83     86.97 o 
  10  11  -1       71.57      101.73     50.72 o 
  11  11  -1      183.19      178.66     46.77 o 
   1  12  -1      290.54      333.33     25.99 o 
   2  12  -1     1084.07     1048.17     38.75 o 
   3  12  -1      105.81      134.73     22.55 o 
   4  12  -1       87.32       97.37     21.06 o 
   5  12  -1      353.76      374.50     28.72 o 
   6  12  -1      288.56      279.25     22.57 o 
   7  12  -1      331.44      280.46     33.06 o 
   8  12  -1       28.81       43.20     47.25 o 
   9  12  -1      270.42      385.24    117.35 o 
  10  12  -1      246.59      318.85    131.79 o 
  11  12  -1      338.42      322.30     61.04 o 
   0  13  -1      162.89      184.21     34.01 o 
   1  13  -1      400.42      448.21     30.04 o 
   2  13  -1      304.91      320.82     28.65 o 
   3  13  -1       36.00       63.19     21.13 o 
   4  13  -1      276.68      262.88     24.67 o 
   5  13  -1      239.27      283.12     23.36 o 
   6  13  -1      404.43      397.63     36.28 o 
   7  13  -1       75.67       99.02     24.13 o 
   8  13  -1      147.96      166.47     35.07 o 
   9  13  -1       37.51       16.77     27.98 o 
  10  13  -1       92.08      112.26     50.74 o 
   1  14  -1      138.16      150.33     24.85 o 
   2  14  -1       26.05       26.82     31.10 o 
   3  14  -1      777.38      836.07     45.24 o 
   4  14  -1      495.14      477.47     29.97 o 
   5  14  -1      189.72      181.67     28.76 o 
   6  14  -1      159.54      162.50     33.43 o 
   7  14  -1       63.30       74.37     26.40 o 
   8  14  -1       34.90       45.95     42.88 o 
   9  14  -1       18.18       36.60     30.58 o 
  10  14  -1      361.33      423.84     61.39 o 
   0  15  -1       19.10       14.62     31.78 o 
   1  15  -1      618.56      674.59     37.10 o 
   2  15  -1      141.95      212.31     38.21 o 
   3  15  -1       15.12       32.84     19.19 o 
   4  15  -1       71.02       31.87     18.22 o 
   5  15  -1      373.07      369.27     34.51 o 
   6  15  -1       81.60       50.48     26.88 o 
   7  15  -1      443.85      448.07     41.03 o 
   8  15  -1       62.91       51.50     29.28 o 
   9  15  -1      336.65      405.37     54.73 o 
   1  16  -1       97.37       61.60     23.52 o 
   2  16  -1      149.80      133.59     35.23 o 
   3  16  -1        7.00        7.19     21.09 o 
   4  16  -1      255.49      272.97     32.43 o 
   5  16  -1      134.49       48.35     29.89 o 
   6  16  -1       70.40       36.95     26.75 o 
   7  16  -1       67.51      107.45     29.94 o 
   8  16  -1       67.77       66.40     28.45 o 
   9  16  -1       65.81       73.57     41.61 o 
   0  17  -1      159.82      190.50     39.65 o 
   1  17  -1        6.03        9.21     29.49 o 
   2  17  -1      633.18      663.74     65.48 o 
   3  17  -1       96.21      125.97     37.57 o 
   4  17  -1       70.25       47.87     26.04 o 
   5  17  -1       88.72       46.60     26.52 o 
   6  17  -1      213.10      163.48     31.22 o 
   7  17  -1      171.82      162.36     32.46 o 
   8  17  -1       52.47       97.88     39.75 o 
   1  18  -1      133.03      151.44     36.94 o 
   2  18  -1       95.36       92.87     36.25 o 
   3  18  -1      948.99      963.61     60.99 o 
   4  18  -1      380.42      348.62     46.46 o 
   5  18  -1      110.17      137.22     51.88 o 
   6  18  -1        2.28       44.41     30.18 o 
   7  18  -1       86.53       64.31     39.47 o 
   8  18  -1       69.45       82.74     39.71 o 
   0  19  -1       23.39       17.16     75.41 o 
   1  19  -1       18.00      -19.77     31.89 o 
   2  19  -1      301.54      216.43     40.90 o 
   3  19  -1        0.30      -15.41     34.03 o 
   4  19  -1       46.68       17.04     35.75 o 
   5  19  -1       53.31       41.23     32.45 o 
   6  19  -1       24.66       37.67     29.95 o 
   7  19  -1      169.65      216.82     57.38 o 
   1  20  -1       13.69     -100.96     88.90 o 
   2  20  -1       42.22       31.97     34.44 o 
   3  20  -1      390.37      310.18     44.20 o 
   4  20  -1      106.80      131.75     43.36 o 
   5  20  -1      146.30      163.54     44.66 o 
   6  20  -1       57.47       37.68     42.43 o 
   0  21  -1      182.33      160.85     88.94 o 
   1  21  -1       20.19      -22.66     53.52 o 
   2  21  -1      345.73      361.97     49.68 o 
   3  21  -1      317.00      244.79     46.11 o 
   4  21  -1       13.63      -13.25     42.56 o 
   5  21  -1       61.83       37.56     43.30 o 
   1  22  -1       66.25       62.02     62.69 o 
   2  22  -1      233.75      260.52     62.73 o 
   3  22  -1       73.23       49.98     47.56 o 
   4  22  -1      205.94      207.13     48.57 o 
   0  23  -1       77.27      -71.88     84.22 o 
   1  23  -1      137.28       86.67     98.97 o 
   2   0   0     2553.63     2838.36     31.75 o 
   4   0   0      213.99      221.68     13.37 o 
   6   0   0     1239.82     1207.86     48.36 o 
   8   0   0     1558.05     1612.29     44.93 o 
  10   0   0      971.88      853.37     64.67 o 
  12   0   0       36.13        2.22     40.74 o 
   1   1   0       11.73        9.97      3.10 o 
   2   1   0      142.89      162.22      6.77 o 
   3   1   0      742.39      794.68     13.71 o 
   4   1   0      691.53      712.98     14.71 o 
   5   1   0      381.15      438.33     13.28 o 
   6   1   0     1951.88     2090.56     50.86 o 
   7   1   0        0.57        0.26      7.71 o 
   8   1   0       10.54       13.03     10.32 o 
   9   1   0      310.91      303.87     21.46 o 
  10   1   0       73.49       89.76     22.82 o 
  11   1   0      291.11      303.03     36.70 o 
  12   1   0        7.32       40.32     30.63 o 
  13   1   0      190.39      220.44     51.13 o 
   0   2   0     8452.83     7441.92    108.36 o 
   2   2   0     5492.88     4974.26     79.43 o 
   3   2   0     1528.94     1494.91     20.63 o 
   4   2   0        0.47        3.09      4.83 o 
   5   2   0     1724.50     1840.75     28.63 o 
   6   2   0     1337.02     1459.55     38.08 o 
   7   2   0     2697.33     2689.42     55.89 o 
   8   2   0      700.82      691.00     24.85 o 
   9   2   0      208.39      241.73     19.72 o 
  10   2   0       37.02       35.41     14.74 o 
  11   2   0      666.36      593.72     47.62 o 
  12   2   0        0.96       35.99     28.28 o 
  13   2   0       21.81       34.55     36.99 o 
   1   3   0       55.06       25.61     20.95 o 
   2   3   0    11814.33    11696.35     81.17 o 
   3   3   0     3473.31     3529.70     31.80 o 
   4   3   0     4068.35     4298.07     41.85 o 
   5   3   0       14.87       19.64      6.79 o 
   6   3   0      568.42      533.45     23.84 o 
   7   3   0      248.79      237.62     21.50 o 
   8   3   0     1325.17     1292.18     31.31 o 
   9   3   0      181.70      184.47     20.40 o 
  10   3   0      837.60      819.16     36.81 o 
  11   3   0       49.41       59.94     17.91 o 
  12   3   0      195.48      251.41     36.76 o 
   0   4   0    14578.20    14310.29    211.50 o 
   1   4   0    15082.22    14592.45    182.82 o 
   2   4   0      214.32      174.03     12.15 o 
   3   4   0      186.56      202.90     12.64 o 
   4   4   0      204.27      243.19     11.55 o 
   5   4   0      577.49      563.90     18.56 o 
   6   4   0      478.61      440.03     21.83 o 
   7   4   0      104.50      108.62     13.59 o 
   8   4   0     1279.21     1305.18     38.77 o 
   9   4   0     1475.70     1405.77     40.42 o 
  10   4   0       67.65       71.35     16.83 o 
  11   4   0       23.34       52.89     17.59 o 
  12   4   0       19.98       -4.48     31.61 o 
   1   5   0      174.22      235.65     18.91 o 
   2   5   0     5963.87     6017.86    100.60 o 
   3   5   0      271.22      315.51     42.25 o 
   4   5   0      705.34      698.44     24.32 o 
   5   5   0        2.40       -0.44      5.91 o 
   6   5   0     1245.55     1265.89     35.27 o 
   7   5   0      657.16      643.13     25.81 o 
   8   5   0     1525.30     1450.11     39.07 o 
   9   5   0      133.10      154.39     19.02 o 
  10   5   0     1376.57     1285.88     41.85 o 
  11   5   0      179.70      191.99     39.09 o 
  12   5   0      134.33      142.49     41.66 o 
   0   6   0      104.59      126.68     22.28 o 
   1   6   0     1853.29     1807.55     31.40 o 
   2   6   0      435.58      439.86     34.00 o 
   3   6   0     4319.59     4294.21     52.15 o 
   4   6   0        0.50       -6.03      5.90 o 
   5   6   0     1409.53     1397.07     28.26 o 
   6   6   0      244.80      259.29     20.03 o 
   7   6   0        3.94        5.43     10.01 o 
   8   6   0      123.95      143.09     17.72 o 
   9   6   0      733.40      642.62     29.78 o 
  10   6   0       74.69       85.83     20.84 o 
  11   6   0        0.49      -13.41     27.09 o 
  12   6   0       69.76       74.84     36.73 o 
   1   7   0       29.35       28.51     10.60 o 
   2   7   0      382.72      374.33     20.21 o 
   3   7   0     1206.35     1208.40     41.75 o 
   4   7   0        0.80       -5.49      6.41 o 
   5   7   0       21.23       28.82      8.83 o 
   6   7   0        0.08       -2.39      8.45 o 
   7   7   0     1112.74     1100.11     32.49 o 
   8   7   0       76.73       61.93     22.51 o 
   9   7   0        6.73       11.61     14.09 o 
  10   7   0      205.00      183.70     37.86 o 
  11   7   0      600.45      610.24     60.45 o 
  12   7   0      294.92      279.92     51.71 o 
   0   8   0     5359.94     5373.59     62.17 o 
   1   8   0     1059.71     1104.24     22.29 o 
   2   8   0     2036.65     1943.60     38.32 o 
   3   8   0       39.33       48.43     13.18 o 
   4   8   0      237.54      235.92     16.83 o 
   5   8   0      789.85      812.78     23.63 o 
   6   8   0     1602.29     1466.51     33.79 o 
   7   8   0     1177.03     1097.91     40.12 o 
   8   8   0     2385.43     2285.91     72.81 o 
   9   8   0       63.94       66.13     18.95 o 
  10   8   0      102.40       73.26     32.41 o 
  11   8   0        0.26        5.61     37.53 o 
  12   8   0      199.02      115.99     43.10 o 
   1   9   0      694.49      787.09     21.63 o 
   2   9   0      368.75      430.13     23.34 o 
   3   9   0      732.46      736.96     23.87 o 
   4   9   0      145.37      134.47     14.96 o 
   5   9   0        0.08       11.44     11.46 o 
   6   9   0      182.56      183.84     19.36 o 
   7   9   0        2.96        1.62     12.98 o 
   8   9   0       38.20       30.84     15.71 o 
   9   9   0       42.81       47.46     28.34 o 
  10   9   0        0.57      -14.96     40.78 o 
  11   9   0        6.53      -18.06     31.95 o 
  12   9   0       39.22       86.27     42.88 o 
   0  10   0     2268.22     2261.71     55.46 o 
   1  10   0        6.50       14.91      9.96 o 
   2  10   0      626.91      636.84     27.91 o 
   3  10   0      928.66      855.55     27.16 o 
   4  10   0       90.88       98.86     16.19 o 
   5  10   0        0.02       15.67     12.03 o 
   6  10   0      482.59      474.83     34.47 o 
   7  10   0      116.45      140.06     19.67 o 
   8  10   0        2.97        1.91     19.73 o 
   9  10   0      767.70      819.40    148.35 o 
  10  10   0       87.94      100.42     35.69 o 
  11  10   0        0.05      -13.07     32.35 o 
   1  11   0      213.23      212.73     16.87 o 
   2  11   0     1018.30      959.26     26.18 o 
   3  11   0     1329.48     1256.21     39.49 o 
   4  11   0       10.38       -0.74     12.30 o 
   5  11   0       64.57       65.04     15.48 o 
   6  11   0     1124.92     1028.66     33.71 o 
   7  11   0       57.25       67.34     15.30 o 
   8  11   0       12.80        4.46     22.12 o 
   9  11   0      111.00      137.24     44.24 o 
  10  11   0      883.45      889.98    109.22 o 
  11  11   0       75.81       94.50     41.46 o 
   0  12   0     4599.95     4782.52     87.49 o 
   1  12   0       28.94       29.10     13.57 o 
   2  12   0      927.53      941.02     27.80 o 
   3  12   0      151.20      158.92     22.40 o 
   4  12   0       65.37       59.78     15.99 o 
   5  12   0      612.26      605.71     30.43 o 
   6  12   0      314.97      297.90     24.01 o 
   7  12   0      320.07      306.43     25.51 o 
   8  12   0      139.64      125.94     31.01 o 
   9  12   0       35.47       69.93     35.48 o 
  10  12   0       50.49       40.39     33.82 o 
  11  12   0       60.63       40.11     35.17 o 
   1  13   0     1197.41     1245.31     32.43 o 
   2  13   0      690.78      642.82     26.74 o 
   3  13   0        2.92        9.84     17.01 o 
   4  13   0       27.14       16.88     13.63 o 
   5  13   0       20.47        4.33     13.88 o 
   6  13   0       82.12      115.51     18.53 o 
   7  13   0       38.76       41.01     23.33 o 
   8  13   0       11.93       29.64     22.07 o 
   9  13   0      117.30      100.72     32.38 o 
  10  13   0      155.85      226.35     48.77 o 
   0  14   0       36.59       76.39     30.93 o 
   1  14   0       43.16       40.04     21.94 o 
   2  14   0        3.35        0.27     16.23 o 
   3  14   0        1.16      -23.10     13.78 o 
   4  14   0      545.59      529.19     29.57 o 
   5  14   0        1.64       23.83     13.87 o 
   6  14   0      213.41      230.55     56.97 o 
   7  14   0      396.11      428.42     38.16 o 
   8  14   0        0.30       21.47     40.56 o 
   9  14   0      806.68      805.44     71.56 o 
  10  14   0       31.53       25.18     80.54 o 
   1  15   0       62.08       88.72     24.81 o 
   2  15   0       36.65       63.29     20.83 o 
   3  15   0      256.29      289.07     29.78 o 
   4  15   0        1.69       -3.29     15.04 o 
   5  15   0       54.46      105.27     19.66 o 
   6  15   0        1.28       27.36     20.69 o 
   7  15   0        1.90        3.75     32.15 o 
   8  15   0       62.07       98.51     35.72 o 
   9  15   0      127.57      110.42     42.24 o 
   0  16   0      496.69      524.80     48.12 o 
   1  16   0      645.75      698.76     48.05 o 
   2  16   0      211.42      201.23     26.51 o 
   3  16   0       33.54       55.06     21.48 o 
   4  16   0        6.68      -12.86     15.88 o 
   5  16   0      151.33      123.68     27.82 o 
   6  16   0       71.19       96.27     28.20 o 
   7  16   0      183.78      209.50     32.28 o 
   8  16   0        3.44       26.63     43.32 o 
   9  16   0        7.65      -42.34     32.91 o 
   1  17   0        5.51      -20.86     27.98 o 
   2  17   0       82.96       85.26     32.80 o 
   3  17   0       62.99       61.58     23.30 o 
   4  17   0      115.08      114.70     26.53 o 
   5  17   0        0.02       13.05     24.41 o 
   6  17   0        6.28       15.16     29.42 o 
   7  17   0        0.10      -33.77     28.28 o 
   8  17   0      142.40      151.85     45.50 o 
   0  18   0       37.28       -0.63     67.38 o 
   1  18   0        2.79       17.66     31.20 o 
   2  18   0        1.01       -1.70     30.45 o 
   3  18   0       26.77       16.33     23.69 o 
   4  18   0        0.13       -1.38     23.63 o 
   5  18   0      211.14      216.70     38.16 o 
   6  18   0       21.11       46.94     26.92 o 
   7  18   0       72.92      104.35     32.57 o 
   8  18   0        8.85      -25.05     36.83 o 
   1  19   0        7.39       -1.85     32.01 o 
   2  19   0        0.37       29.48     33.65 o 
   3  19   0       43.01      -26.48     43.35 o 
   4  19   0        5.71       51.91     25.31 o 
   5  19   0       53.07       58.04     33.80 o 
   6  19   0        9.62       12.95     28.14 o 
   7  19   0       52.23       31.28     34.88 o 
   0  20   0        3.62       81.69     78.67 o 
   1  20   0       39.17       54.32     54.55 o 
   2  20   0       77.51      113.18     37.05 o 
   3  20   0       36.12       62.30     35.89 o 
   4  20   0        0.40       39.33     34.93 o 
   5  20   0      170.66      184.80     33.32 o 
   6  20   0       93.07      124.19     41.86 o 
   1  21   0       50.44      -13.37     51.87 o 
   2  21   0      141.91       96.93     38.76 o 
   3  21   0        2.83      -63.94     64.31 o 
   4  21   0       57.84       52.97     39.71 o 
   5  21   0      169.77       79.99     43.29 o 
   0  22   0      105.57       58.65     83.61 o 
   1  22   0      214.99      186.63     65.67 o 
   2  22   0      281.38      325.52     71.86 o 
   3  22   0       43.41        5.16     39.13 o 
   4  22   0       56.96       25.26     55.57 o 
   1  23   0        0.46       29.08     97.22 o 
   2   0   1     1524.39     1561.85     23.00 o 
   4   0   1     6211.11     6912.53     72.02 o 
   6   0   1      653.38      617.10     31.35 o 
   8   0   1      183.48      162.55     24.47 o 
  10   0   1       41.23       -7.56     15.71 o 
  12   0   1      417.41      531.56     90.15 o 
   1   1   1      727.53      676.76      9.79 o 
   2   1   1     3688.18     3563.03     31.91 o 
   3   1   1      955.88      909.24     14.69 o 
   4   1   1      208.54      230.79      9.99 o 
   5   1   1       53.70       64.62      7.15 o 
   6   1   1      101.31      119.27     10.79 o 
   7   1   1      638.96      621.29     24.03 o 
   8   1   1     1369.33     1330.59     37.01 o 
   9   1   1      104.31      115.89     16.51 o 
  10   1   1       46.89       53.36     15.68 o 
  11   1   1       71.81      101.96     25.27 o 
  12   1   1        9.31        1.27     27.88 o 
  13   1   1      171.14      243.89     49.30 o 
   1   2   1     5910.80     5748.43     87.67 o 
   2   2   1     4225.78     4305.37     33.60 o 
   3   2   1     2257.33     2259.60     25.98 o 
   4   2   1      545.26      555.34     13.52 o 
   5   2   1      940.64      934.65     18.72 o 
   6   2   1       29.60       24.64      6.71 o 
   7   2   1      226.92      233.86     18.65 o 
   8   2   1      171.77      187.66     18.59 o 
   9   2   1      285.34      329.64     29.56 o 
  10   2   1        4.51        4.77     13.29 o 
  11   2   1      350.85      389.99     38.59 o 
  12   2   1       75.79       50.85     25.41 o 
   0   3   1     7024.75     6979.81    104.20 o 
   1   3   1     2353.01     2206.81     32.46 o 
   2   3   1     1774.97     1822.78     23.29 o 
   3   3   1     1109.96     1133.41     18.46 o 
   4   3   1      184.60      204.94      9.92 o 
   5   3   1      131.93      149.44      9.63 o 
   6   3   1      255.98      286.48     21.82 o 
   7   3   1     1659.93     1647.76     45.02 o 
   8   3   1       50.31       69.86     15.57 o 
   9   3   1      391.72      383.38     31.05 o 
  10   3   1       67.27       87.63     16.96 o 
  11   3   1      163.34      125.35     28.37 o 
  12   3   1        2.31        8.63     30.26 o 
   1   4   1     6594.42     6260.66     65.44 o 
   2   4   1     1158.60     1182.95     21.58 o 
   3   4   1      243.76      246.24     11.69 o 
   4   4   1     1462.46     1584.19     27.36 o 
   5   4   1       95.73      119.89     14.38 o 
   6   4   1     1781.70     1652.78     38.54 o 
   7   4   1       72.18       77.21     14.75 o 
   8   4   1      185.55      213.57     22.98 o 
   9   4   1      188.69      167.83     22.12 o 
  10   4   1      444.97      452.21     29.45 o 
  11   4   1      227.98      214.10     31.11 o 
  12   4   1      202.97      250.47     51.34 o 
   0   5   1     6056.66     5671.22    109.54 o 
   1   5   1     2839.54     2758.66     44.85 o 
   2   5   1      695.84      691.46     18.15 o 
   3   5   1     2071.90     2046.88     42.45 o 
   4   5   1      549.07      563.10     17.39 o 
   5   5   1      799.10      767.52     21.78 o 
   6   5   1      302.57      331.80     21.46 o 
   7   5   1       13.60       18.14     10.65 o 
   8   5   1      240.19      259.44     24.70 o 
   9   5   1       82.14       83.79     17.50 o 
  10   5   1      132.74      135.50     19.07 o 
  11   5   1       26.03       47.03     30.54 o 
  12   5   1      114.27      142.34     39.28 o 
   1   6   1      177.32      146.86     17.03 o 
   2   6   1      194.36      216.48     15.09 o 
   3   6   1     2308.12     2326.95     32.97 o 
   4   6   1      309.90      267.27     16.79 o 
   5   6   1      281.43      273.83     15.64 o 
   6   6   1      673.05      656.11     24.63 o 
   7   6   1      355.36      360.48     25.55 o 
   8   6   1       14.74       11.17     10.45 o 
   9   6   1      646.24      602.19     33.23 o 
  10   6   1       41.45       52.09     16.87 o 
  11   6   1      200.18      217.47     42.71 o 
  12   6   1       35.30       71.05     36.74 o 
   0   7   1      504.07      450.35     22.44 o 
   1   7   1      459.37      426.74     22.91 o 
   2   7   1      288.08      252.09     17.23 o 
   3   7   1      908.38      958.81     22.56 o 
   4   7   1       68.24       64.31     10.08 o 
   5   7   1      635.54      585.92     24.29 o 
   6   7   1       46.58       29.20      9.87 o 
   7   7   1     1348.30     1288.72     45.21 o 
   8   7   1      490.42      428.01     27.24 o 
   9   7   1      308.02      301.58     33.59 o 
  10   7   1        1.09       10.10     24.83 o 
  11   7   1       46.67       70.19     33.92 o 
  12   7   1        3.53      -15.66     29.92 o 
   1   8   1      485.97      463.35     25.11 o 
   2   8   1      619.96      583.78     23.14 o 
   3   8   1     1138.45     1164.06     25.41 o 
   4   8   1      680.26      637.97     20.57 o 
   5   8   1       18.98        7.87      8.95 o 
   6   8   1     1368.13     1277.08     34.40 o 
   7   8   1      698.09      681.97     39.19 o 
   8   8   1      251.23      273.71     59.03 o 
   9   8   1       66.82       51.97     15.94 o 
  10   8   1      247.58      246.23     28.51 o 
  11   8   1       76.29       50.02     31.14 o 
  12   8   1      102.36      123.96     42.35 o 
   0   9   1     1525.28     1519.84     42.04 o 
   1   9   1      206.22      249.06     16.70 o 
   2   9   1      773.83      718.11     26.51 o 
   3   9   1      553.09      609.42     20.99 o 
   4   9   1       47.22       59.06     10.99 o 
   5   9   1      296.21      313.40     18.99 o 
   6   9   1      181.23      158.56     16.99 o 
   7   9   1        6.49        8.70     17.26 o 
   8   9   1      617.48      605.14     39.15 o 
   9   9   1      148.69      151.75     23.35 o 
  10   9   1      147.63      173.03     38.26 o 
  11   9   1      100.35       98.86     38.42 o 
  12   9   1       45.70        5.47     33.71 o 
   1  10   1       77.47       72.23     12.68 o 
   2  10   1       18.98       14.30     11.00 o 
   3  10   1     1405.63     1403.23     30.02 o 
   4  10   1     1033.96     1000.03     26.46 o 
   5  10   1      750.32      691.17     30.41 o 
   6  10   1      504.39      522.58     31.19 o 
   7  10   1       74.72       49.57     16.14 o 
   8  10   1       95.27      136.89     20.56 o 
   9  10   1      530.05      609.28     66.97 o 
  10  10   1       30.73       49.67     30.55 o 
  11  10   1      377.89      431.20     89.70 o 
   0  11   1      408.20      402.05     22.70 o 
   1  11   1      180.85      190.02     15.53 o 
   2  11   1       27.32       17.21     11.60 o 
   3  11   1       70.32       94.16     16.53 o 
   4  11   1      342.42      361.43     33.62 o 
   5  11   1      211.86      224.50     23.45 o 
   6  11   1       33.23       46.74     12.35 o 
   7  11   1      271.10      238.69     23.56 o 
   8  11   1       61.90       87.40     22.67 o 
   9  11   1      403.81      464.35     91.35 o 
  10  11   1       71.50       98.78     36.70 o 
  11  11   1      181.39      165.26     46.17 o 
   1  12   1      290.75      315.58     19.98 o 
   2  12   1     1064.12     1072.06     25.69 o 
   3  12   1      100.27      152.90     22.71 o 
   4  12   1       86.58      100.20     17.58 o 
   5  12   1      350.13      423.94     28.18 o 
   6  12   1      295.94      266.48     23.67 o 
   7  12   1      331.13      338.96     27.59 o 
   8  12   1       27.50       67.60     16.66 o 
   9  12   1      271.44      224.45     43.00 o 
  10  12   1      242.93      273.78     49.23 o 
  11  12   1      341.20      451.75    153.60 o 
   0  13   1      175.15      150.19     20.39 o 
   1  13   1      397.16      421.51     22.35 o 
   2  13   1      313.49      344.39     26.63 o 
   3  13   1       36.02       43.97     19.28 o 
   4  13   1      275.87      297.27     24.88 o 
   5  13   1      236.69      287.48     24.22 o 
   6  13   1      396.99      415.40     26.55 o 
   7  13   1       74.98       96.58     18.52 o 
   8  13   1      146.81      163.81     38.45 o 
   9  13   1       37.61       98.83     35.48 o 
  10  13   1       88.09      103.04     40.01 o 
   1  14   1      142.38      148.63     18.07 o 
   2  14   1       23.89       17.89     16.72 o 
   3  14   1      791.83      841.87     39.29 o 
   4  14   1      501.78      526.04     29.08 o 
   5  14   1      188.22      211.30     26.35 o 
   6  14   1      157.36      167.95     20.95 o 
   7  14   1       62.58       79.73     35.24 o 
   8  14   1       34.75       65.61     36.74 o 
   9  14   1       19.34       23.44     33.14 o 
  10  14   1      354.46      414.39     80.35 o 
   0  15   1       18.70       15.26     30.07 o 
   1  15   1      604.17      665.11     29.03 o 
   2  15   1      141.07      156.54     27.99 o 
   3  15   1       15.46       22.25     17.80 o 
   4  15   1       70.62       42.84     16.92 o 
   5  15   1      379.97      345.23     27.10 o 
   6  15   1       82.10      133.22     20.76 o 
   7  15   1      437.26      510.90     54.47 o 
   8  15   1       62.38       33.51     31.53 o 
   9  15   1      341.88      344.74     55.04 o 
   1  16   1       99.03      123.87     31.33 o 
   2  16   1      152.85      177.43     29.37 o 
   3  16   1        8.41       16.21     17.20 o 
   4  16   1      252.70      289.69     26.06 o 
   5  16   1      139.95      132.38     21.43 o 
   6  16   1       73.16       54.73     29.89 o 
   7  16   1       68.89       93.68     34.08 o 
   8  16   1       67.62       94.43     45.29 o 
   9  16   1       67.39       24.30     36.45 o 
   0  17   1      160.65      177.44     44.07 o 
   1  17   1        6.01       16.30     28.24 o 
   2  17   1      625.56      653.29     48.76 o 
   3  17   1       96.65      131.23     25.06 o 
   4  17   1       69.65       83.51     20.04 o 
   5  17   1       88.56      105.25     27.54 o 
   6  17   1      213.58      254.93     37.71 o 
   7  17   1      171.90      161.19     34.93 o 
   8  17   1       51.71      103.24     51.69 o 
   1  18   1      131.29      147.11     33.77 o 
   2  18   1       97.75       87.75     33.03 o 
   3  18   1      952.30      957.64     53.44 o 
   4  18   1      378.66      377.46     29.62 o 
   5  18   1      109.18       79.00     48.36 o 
   6  18   1        1.83        1.72     32.65 o 
   7  18   1       86.61       76.18     34.28 o 
   8  18   1       69.68       51.78     41.27 o 
   0  19   1       23.06      -14.23     68.56 o 
   1  19   1       19.63       35.41     31.10 o 
   2  19   1      301.82      210.09     38.44 o 
   3  19   1        0.26      -28.48     33.78 o 
   4  19   1       46.79       78.59     35.57 o 
   5  19   1       52.29       73.44     29.68 o 
   6  19   1       24.62        6.96     32.54 o 
   7  19   1      175.87      154.48     38.85 o 
   1  20   1       13.06     -102.15     98.97 o 
   2  20   1       42.11       35.15     32.77 o 
   3  20   1      392.53      337.33     45.27 o 
   4  20   1      106.48      110.33     39.10 o 
   5  20   1      142.54      141.19     52.26 o 
   6  20   1       57.72       65.00     32.92 o 
   0  21   1      189.33      161.27     82.67 o 
   1  21   1       20.64       99.05     66.19 o 
   2  21   1      340.43      326.83     66.85 o 
   3  21   1      315.78      294.41     45.13 o 
   4  21   1       13.42       -2.54     46.96 o 
   5  21   1       62.08       67.05     58.53 o 
   1  22   1       66.62       35.31     55.90 o 
   2  22   1      233.50      153.29     64.48 o 
   3  22   1       75.31       85.27     46.33 o 
   4  22   1      205.42      123.41     48.64 o 
   0  23   1       77.73       36.40     87.36 o 
   1  23   1      134.10       98.71     65.26 o 
   0   0   2     4151.57     3794.55     56.99 o 
   2   0   2     5074.32     5106.61     86.76 o 
   4   0   2     3891.43     4201.22     53.17 o 
   6   0   2     1414.17     1467.15     38.37 o 
   8   0   2      610.34      632.69     38.71 o 
  10   0   2      606.54      584.84     42.79 o 
  12   0   2      136.35       93.31     51.50 o 
   1   1   2     4879.52     4839.70     42.45 o 
   2   1   2     1532.10     1511.31     21.11 o 
   3   1   2     1171.71     1227.11     19.55 o 
   4   1   2     3567.99     3841.80     35.88 o 
   5   1   2     2016.86     2075.63     27.93 o 
   6   1   2      783.25      830.68     24.56 o 
   7   1   2      210.40      202.17     17.75 o 
   8   1   2      251.26      227.65     20.34 o 
   9   1   2      200.94      185.36     19.63 o 
  10   1   2     1053.89     1078.31     39.21 o 
  11   1   2      144.15      150.20     55.04 o 
  12   1   2      267.97      303.60     49.53 o 
   0   2   2     3556.43     3521.22     50.71 o 
   1   2   2    17620.01    17073.97    180.86 o 
   2   2   2     3985.54     3829.65     58.44 o 
   3   2   2      201.35      211.76      9.60 o 
   4   2   2       62.48       66.20      7.46 o 
   5   2   2      211.47      207.05     10.84 o 
   6   2   2      292.61      321.99     14.68 o 
   7   2   2     2246.29     2189.85     45.30 o 
   8   2   2      807.82      806.54     30.55 o 
   9   2   2      145.66      136.71     20.15 o 
  10   2   2      126.12      144.02     23.29 o 
  11   2   2      306.84      341.39     49.94 o 
  12   2   2       18.34        7.33     23.17 o 
   1   3   2    17985.22    17564.52    176.76 o 
   2   3   2      601.54      606.04     20.35 o 
   3   3   2      468.98      457.24     12.29 o 
   4   3   2     1077.72     1104.04     20.49 o 
   5   3   2      660.31      690.02     16.63 o 
   6   3   2      259.60      304.18     14.93 o 
   7   3   2       87.55       83.54     12.91 o 
   8   3   2       16.23        6.37     10.12 o 
   9   3   2      316.18      297.98     29.23 o 
  10   3   2      138.04      139.64     22.43 o 
  11   3   2      474.69      493.57     56.89 o 
  12   3   2      145.90      146.85     30.93 o 
   0   4   2    20700.84    20718.28    278.69 o 
   1   4   2     1282.96     1251.65     24.29 o 
   2   4   2     7966.49     8026.81    102.72 o 
   3   4   2       77.35       73.75      7.16 o 
   4   4   2      250.26      300.77     12.17 o 
   5   4   2      788.74      822.99     20.21 o 
   6   4   2      432.28      441.05     16.47 o 
   7   4   2      229.85      243.32     23.17 o 
   8   4   2      494.26      449.62     29.22 o 
   9   4   2       34.18       57.11     15.73 o 
  10   4   2       97.80      122.69     22.03 o 
  11   4   2        2.70       17.21     22.22 o 
  12   4   2       17.17       36.50     24.39 o 
   1   5   2     8478.03     8210.06     71.29 o 
   2   5   2      298.31      340.20     15.75 o 
   3   5   2     3836.37     3838.52     73.89 o 
   4   5   2     4405.63     4431.07     56.18 o 
   5   5   2      332.45      342.98     16.28 o 
   6   5   2      106.76      104.76     12.20 o 
   7   5   2       52.97       51.40     10.42 o 
   8   5   2      270.84      285.82     26.70 o 
   9   5   2      718.50      659.27     35.84 o 
  10   5   2       11.53       33.34     16.09 o 
  11   5   2      418.46      441.32     52.93 o 
  12   5   2      190.65      256.09     46.52 o 
   0   6   2     5295.70     5245.21     71.91 o 
   1   6   2      880.90      897.72     23.90 o 
   2   6   2      293.36      317.63     15.33 o 
   3   6   2      776.94      781.54     23.04 o 
   4   6   2       41.35       26.96      9.58 o 
   5   6   2     1515.27     1527.94     30.62 o 
   6   6   2        2.60      -10.43      7.27 o 
   7   6   2     3063.45     2935.20     49.23 o 
   8   6   2      340.66      306.63     26.96 o 
   9   6   2      681.36      666.14     35.29 o 
  10   6   2       46.14       70.51     17.71 o 
  11   6   2       57.14       65.89     45.03 o 
  12   6   2        1.05       48.49     50.13 o 
   1   7   2     4735.81     4647.52     61.61 o 
   2   7   2     1341.95     1427.06     31.75 o 
   3   7   2     1588.16     1517.12     29.23 o 
   4   7   2      631.82      575.42     21.66 o 
   5   7   2      236.92      233.34     26.14 o 
   6   7   2      107.34       82.89     14.06 o 
   7   7   2      327.77      341.15     26.06 o 
   8   7   2      577.89      582.62     38.98 o 
   9   7   2      998.07      967.10     41.18 o 
  10   7   2      288.86      303.83     38.21 o 
  11   7   2      108.42      153.15     39.54 o 
  12   7   2        6.86       15.96     35.38 o 
   0   8   2      546.35      529.53     35.18 o 
   1   8   2       14.97        4.72      9.46 o 
   2   8   2     2380.23     2406.09     41.70 o 
   3   8   2        6.26       -3.77      9.58 o 
   4   8   2       58.30       57.99     12.08 o 
   5   8   2       85.72       85.40     13.94 o 
   6   8   2      277.36      287.20     21.43 o 
   7   8   2       76.73       73.29     29.60 o 
   8   8   2       15.99       10.66     12.40 o 
   9   8   2      227.82      210.46     30.57 o 
  10   8   2       88.62      114.96     23.90 o 
  11   8   2      107.98       41.03     32.31 o 
  12   8   2       52.38       77.21     39.06 o 
   1   9   2       81.48      106.88     17.04 o 
   2   9   2      928.25      927.27     29.64 o 
   3   9   2      207.87      231.41     17.19 o 
   4   9   2     1537.73     1570.41     53.80 o 
   5   9   2      544.36      575.15     25.24 o 
   6   9   2      275.97      311.84     21.77 o 
   7   9   2       27.14       26.42     15.37 o 
   8   9   2      260.87      266.71     32.45 o 
   9   9   2       36.07       50.59     38.96 o 
  10   9   2      186.95      228.52     63.73 o 
  11   9   2       71.33       91.56     37.76 o 
   0  10   2      504.08      538.48     27.84 o 
   1  10   2     2748.77     2695.36     53.11 o 
   2  10   2      176.48      196.51     19.83 o 
   3  10   2       48.06       56.91     13.61 o 
   4  10   2      744.95      728.04     25.67 o 
   5  10   2      323.53      376.11     23.18 o 
   6  10   2     1176.72     1038.54     64.62 o 
   7  10   2     1010.46      987.10     46.82 o 
   8  10   2      243.36      259.56     40.46 o 
   9  10   2      442.49      496.56     79.64 o 
  10  10   2       61.96       63.02     33.46 o 
  11  10   2       30.89       29.60     32.85 o 
   1  11   2       29.39       32.05     14.00 o 
   2  11   2      242.70      288.40     18.18 o 
   3  11   2       30.93       28.27     13.23 o 
   4  11   2      188.22      168.79     17.58 o 
   5  11   2      196.19      169.50     22.61 o 
   6  11   2      326.52      312.44     29.29 o 
   7  11   2      438.89      517.60     34.00 o 
   8  11   2      222.31      233.19     30.65 o 
   9  11   2        3.78       85.45     19.98 o 
  10  11   2      251.17      232.45     45.78 o 
  11  11   2       53.48       84.66     37.51 o 
   0  12   2      302.16      351.63     33.19 o 
   1  12   2      524.36      532.90     31.69 o 
   2  12   2      936.85      882.47     26.14 o 
   3  12   2       14.01       26.09     13.51 o 
   4  12   2       40.31       17.85     14.99 o 
   5  12   2      398.27      445.16     31.71 o 
   6  12   2      392.44      445.60     53.67 o 
   7  12   2      198.66      170.77     27.03 o 
   8  12   2      430.83      594.72    114.57 o 
   9  12   2       98.63      141.53     32.79 o 
  10  12   2       86.69       89.05     61.68 o 
  11  12   2       75.66      116.92     44.15 o 
   1  13   2       58.81       79.43     16.34 o 
   2  13   2      222.32      257.09     24.79 o 
   3  13   2      149.37      119.11     26.01 o 
   4  13   2     1033.56     1025.44     39.36 o 
   5  13   2      622.22      634.59     38.57 o 
   6  13   2       16.78       31.60     17.15 o 
   7  13   2       11.77       32.07     46.86 o 
   8  13   2       53.68      110.14     33.50 o 
   9  13   2      283.01      238.15     46.54 o 
  10  13   2       45.10       32.30     43.38 o 
   0  14   2      381.64      417.30     41.59 o 
   1  14   2      101.34      109.57     18.65 o 
   2  14   2      354.90      397.23     33.34 o 
   3  14   2       45.83       48.77     21.03 o 
   4  14   2      171.53      193.92     25.03 o 
   5  14   2        2.88       24.04     16.67 o 
   6  14   2      151.91      183.06     28.17 o 
   7  14   2       44.90       97.30     16.89 o 
   8  14   2       58.18       93.38     36.39 o 
   9  14   2      128.13      117.20     58.53 o 
  10  14   2        2.79       -0.22     33.95 o 
   1  15   2       76.12       58.60     29.00 o 
   2  15   2       38.55       60.47     17.90 o 
   3  15   2      445.83      437.60     31.85 o 
   4  15   2       50.09       34.33     16.75 o 
   5  15   2      213.02      203.89     23.50 o 
   6  15   2      186.62      169.78     24.97 o 
   7  15   2       70.84      133.28     29.29 o 
   8  15   2       88.33       66.03     35.39 o 
   9  15   2      110.47       81.51     39.51 o 
   0  16   2      761.87      823.22     50.47 o 
   1  16   2      191.24      230.74     33.05 o 
   2  16   2      251.44      250.91     46.49 o 
   3  16   2      130.20      135.62     24.32 o 
   4  16   2       87.80       70.11     19.21 o 
   5  16   2       82.28       68.52     33.01 o 
   6  16   2      218.92      227.56     28.81 o 
   7  16   2      108.72       91.51     36.08 o 
   8  16   2       28.94       -2.28     31.54 o 
   9  16   2      117.33      112.10     44.98 o 
   1  17   2      175.00      217.70     33.65 o 
   2  17   2      120.88      158.38     32.78 o 
   3  17   2      135.52      108.35     38.38 o 
   4  17   2      100.09      102.66     20.83 o 
   5  17   2       47.14       64.15     19.85 o 
   6  17   2       98.76      143.80     32.67 o 
   7  17   2       27.74       51.81     35.17 o 
   8  17   2       24.92      -39.14     32.59 o 
   0  18   2      136.82      163.29     68.60 o 
   1  18   2      211.34      266.94     56.10 o 
   2  18   2      235.37      246.76     37.36 o 
   3  18   2       54.88       63.70     32.28 o 
   4  18   2       12.98       -3.70     18.60 o 
   5  18   2       61.02      106.50     22.62 o 
   6  18   2      148.48      140.71     32.79 o 
   7  18   2      253.30      289.75     50.86 o 
   8  18   2       12.65       37.98     37.85 o 
   1  19   2      192.56      150.42     78.89 o 
   2  19   2       54.83       -4.63     28.94 o 
   3  19   2      108.34      105.94     33.12 o 
   4  19   2       81.92       43.53     38.90 o 
   5  19   2       26.29       63.81     27.43 o 
   6  19   2       69.72       75.44     31.20 o 
   7  19   2        0.25      -21.75     34.06 o 
   0  20   2      267.44      373.49     87.20 o 
   1  20   2      162.61       64.21     51.25 o 
   2  20   2       12.03      -32.62     31.34 o 
   3  20   2      159.91      211.88     55.87 o 
   4  20   2       91.28       65.51     45.72 o 
   5  20   2      110.45      120.98     46.68 o 
   6  20   2       19.82       53.72     45.76 o 
   1  21   2       96.39       66.08     61.34 o 
   2  21   2       57.96       77.58     66.41 o 
   3  21   2       34.66       65.88     42.22 o 
   4  21   2       64.04       88.66     47.72 o 
   5  21   2      104.16       67.78     46.85 o 
   0  22   2       74.64       44.19     78.08 o 
   1  22   2      107.63      116.30    100.80 o 
   2  22   2       19.53       26.68     83.75 o 
   3  22   2       89.92      156.55     48.14 o 
   2   0   3      760.43      809.98     28.67 o 
   4   0   3     2256.53     2200.93     39.40 o 
   6   0   3      582.70      586.87     23.09 o 
   8   0   3     1366.09     1427.08     81.93 o 
  10   0   3     1351.28     1222.02     92.00 o 
  12   0   3      506.98      669.40    103.27 o 
   0   1   3      419.77      418.32     20.48 o 
   1   1   3      217.84      186.29     11.79 o 
   2   1   3      935.44      848.45     20.52 o 
   3   1   3      186.88      211.21     10.20 o 
   4   1   3      117.33      134.80      9.73 o 
   5   1   3      539.54      533.24     14.71 o 
   6   1   3      254.56      289.79     12.96 o 
   7   1   3      541.53      475.00     25.36 o 
   8   1   3       16.86       32.52     11.27 o 
   9   1   3      118.28      123.88     16.87 o 
  10   1   3      845.10      846.91     56.90 o 
  11   1   3       68.49       49.30     31.93 o 
  12   1   3      157.11      130.48     42.79 o 
   1   2   3     1037.99     1021.47     24.76 o 
   2   2   3     1664.12     1651.80     33.52 o 
   3   2   3     2140.00     2261.59     26.91 o 
   4   2   3     1590.16     1689.86     25.85 o 
   5   2   3      342.01      326.08     12.38 o 
   6   2   3      215.36      246.87     14.22 o 
   7   2   3      588.66      559.60     20.12 o 
   8   2   3      134.28      133.10     17.16 o 
   9   2   3       74.71       69.83     14.28 o 
  10   2   3       94.27      117.97     30.51 o 
  11   2   3      265.40      274.76     46.54 o 
  12   2   3       10.09       22.55     50.33 o 
   0   3   3    11101.92    11120.44    107.25 o 
   1   3   3     1130.46     1100.99     19.52 o 
   2   3   3     3344.99     3418.69     47.50 o 
   3   3   3     3882.82     4026.28     36.78 o 
   4   3   3       37.71       35.98      7.38 o 
   5   3   3      114.75      120.01      9.86 o 
   6   3   3      507.05      530.07     18.01 o 
   7   3   3      132.48      134.50     12.56 o 
   8   3   3      773.30      750.98     32.74 o 
   9   3   3       69.42       69.55     14.03 o 
  10   3   3        6.30       -1.89     22.84 o 
  11   3   3       90.02      114.64     51.13 o 
  12   3   3      150.12      121.80     39.66 o 
   1   4   3       93.99      107.67     10.35 o 
   2   4   3       21.58       24.00      7.00 o 
   3   4   3      865.77      808.49     22.09 o 
   4   4   3      338.68      375.28     12.56 o 
   5   4   3       18.18       11.34      5.86 o 
   6   4   3       89.46      101.45     10.51 o 
   7   4   3      328.16      339.24     17.01 o 
   8   4   3       50.08       59.45     13.63 o 
   9   4   3       92.80       98.35     18.85 o 
  10   4   3      165.80      169.12     35.26 o 
  11   4   3       75.66       83.08     29.80 o 
  12   4   3      292.45      398.72     55.50 o 
   0   5   3     6395.78     6268.22     81.67 o 
   1   5   3      585.05      539.65     17.64 o 
   2   5   3      344.10      365.25     17.19 o 
   3   5   3      941.29      972.39     21.25 o 
   4   5   3     1981.47     2039.25     25.72 o 
   5   5   3      175.40      160.75     11.89 o 
   6   5   3      756.43      756.43     21.33 o 
   7   5   3      574.54      571.26     30.24 o 
   8   5   3     3105.44     2948.39     68.59 o 
   9   5   3       64.21       65.40     16.45 o 
  10   5   3       78.04       49.57     25.16 o 
  11   5   3       12.09       11.12     23.98 o 
  12   5   3       33.52        1.08     45.48 o 
   1   6   3     1024.61     1112.00     21.83 o 
   2   6   3     3301.79     3435.09     50.06 o 
   3   6   3      449.74      500.76     20.72 o 
   4   6   3      551.37      522.97     21.14 o 
   5   6   3      749.64      745.66     29.88 o 
   6   6   3       40.16       26.60      9.72 o 
   7   6   3      387.05      404.42     32.50 o 
   8   6   3       40.80       45.69     15.29 o 
   9   6   3      237.44      225.54     26.11 o 
  10   6   3      136.90      167.77     34.09 o 
  11   6   3      209.24      167.79     58.39 o 
  12   6   3      169.10      211.49     73.71 o 
   0   7   3     1465.40     1525.80     39.55 o 
   1   7   3     2280.92     2264.58     30.93 o 
   2   7   3      616.86      594.87     24.21 o 
   3   7   3     3054.15     3118.36     45.65 o 
   4   7   3      599.79      581.11     23.05 o 
   5   7   3      642.03      631.30     26.47 o 
   6   7   3      307.93      335.66     24.01 o 
   7   7   3      416.13      388.42     31.28 o 
   8   7   3      209.71      183.04     23.07 o 
   9   7   3       10.37       10.10     14.57 o 
  10   7   3      204.70      157.54     54.24 o 
  11   7   3       29.67       32.92     41.45 o 
  12   7   3      173.50      291.49     73.35 o 
   1   8   3     2314.84     2300.99     32.00 o 
   2   8   3     2845.08     2944.78     46.74 o 
   3   8   3       56.40       53.35     13.06 o 
   4   8   3     1117.52     1039.50     30.37 o 
   5   8   3      179.45      177.53     17.99 o 
   6   8   3       80.20       84.23     15.64 o 
   7   8   3      280.16      285.00     25.83 o 
   8   8   3      627.01      565.92     32.70 o 
   9   8   3       27.03       51.60     25.16 o 
  10   8   3      447.58      477.98     83.85 o 
  11   8   3       81.97       84.06     50.08 o 
   0   9   3     2214.36     2098.35     69.84 o 
   1   9   3     1048.70      977.82     23.69 o 
   2   9   3      207.69      228.35     20.10 o 
   3   9   3      175.84      165.41     16.99 o 
   4   9   3       84.31      100.15     15.42 o 
   5   9   3      314.84      320.14     22.69 o 
   6   9   3        9.19       11.53     11.78 o 
   7   9   3      138.25      123.29     22.12 o 
   8   9   3     1153.42     1107.62     54.04 o 
   9   9   3       19.42       43.83     16.85 o 
  10   9   3      252.04      267.22     68.17 o 
  11   9   3       13.64        9.06     39.52 o 
   1  10   3      406.45      398.63     15.97 o 
   2  10   3      375.00      404.91     25.30 o 
   3  10   3      460.72      421.24     23.31 o 
   4  10   3      209.16      219.31     20.52 o 
   5  10   3      189.05      193.61     20.26 o 
   6  10   3     1104.58     1051.36     38.64 o 
   7  10   3       34.01       58.18     18.32 o 
   8  10   3      154.27      195.21     28.09 o 
   9  10   3       75.44       53.68     40.78 o 
  10  10   3      269.65      323.36     75.02 o 
  11  10   3       48.12       69.51     51.88 o 
   0  11   3      426.14      414.17     52.29 o 
   1  11   3      416.81      407.76     30.04 o 
   2  11   3       86.34       96.24     17.55 o 
   3  11   3      216.65      245.00     21.20 o 
   4  11   3      321.13      383.12     24.73 o 
   5  11   3      372.76      364.91     25.86 o 
   6  11   3     1213.08     1125.23     52.04 o 
   7  11   3      379.99      379.25     38.75 o 
   8  11   3      241.30      298.23     34.39 o 
   9  11   3      274.01      236.60     63.17 o 
  10  11   3       52.83       42.96     43.81 o 
  11  11   3      129.62       80.44     39.41 o 
   1  12   3       92.31       98.22     18.96 o 
   2  12   3       12.59       12.30     12.97 o 
   3  12   3      496.09      539.42     27.11 o 
   4  12   3      564.25      566.03     34.95 o 
   5  12   3      171.79      197.16     29.00 o 
   6  12   3      306.12      346.87     36.92 o 
   7  12   3       43.76       72.16     38.15 o 
   8  12   3      189.89      172.41     26.82 o 
   9  12   3       11.01        5.80     34.55 o 
  10  12   3      293.54      378.02     88.19 o 
   0  13   3     1059.63      886.10     81.62 o 
   1  13   3       14.75        6.04     14.79 o 
   2  13   3      575.54      611.14     41.09 o 
   3  13   3       93.02       86.75     18.28 o 
   4  13   3      241.35      247.15     25.99 o 
   5  13   3      111.33      109.86     24.18 o 
   6  13   3      173.93      228.77     33.72 o 
   7  13   3      142.89      161.80     25.93 o 
   8  13   3      150.99      195.64     60.72 o 
   9  13   3       25.41        5.45     41.08 o 
  10  13   3      107.43       99.40     41.94 o 
   1  14   3      191.40      238.13     37.51 o 
   2  14   3      357.21      392.61     29.18 o 
   3  14   3      287.47      296.40     29.41 o 
   4  14   3       78.96       91.14     22.86 o 
   5  14   3       57.94       79.56     28.15 o 
   6  14   3      222.91      248.12     32.32 o 
   7  14   3       47.00       98.47     27.20 o 
   8  14   3       33.14      -19.16     38.99 o 
   9  14   3      142.64      184.08     64.79 o 
  10  14   3      240.35      339.83     57.85 o 
   0  15   3     1035.93     1010.54     87.48 o 
   1  15   3      192.74      192.70     36.80 o 
   2  15   3      944.29      897.78     42.61 o 
   3  15   3       60.45       75.66     29.18 o 
   4  15   3       70.01       59.86     29.47 o 
   5  15   3      437.37      445.40     40.85 o 
   6  15   3       51.92      102.05     44.50 o 
   7  15   3      155.86      195.62     58.34 o 
   8  15   3       54.18       21.02     42.44 o 
   9  15   3      194.60      239.67     50.54 o 
   1  16   3      342.97      387.30     68.47 o 
   2  16   3      504.43      612.72     60.48 o 
   3  16   3      577.51      600.47     41.65 o 
   4  16   3        5.24        5.47     29.33 o 
   5  16   3      231.35      273.06     32.09 o 
   6  16   3       75.68      128.28     46.79 o 
   7  16   3       31.84       38.93     44.09 o 
   8  16   3       24.66       38.24     37.27 o 
   9  16   3       30.38       27.74     39.89 o 
   0  17   3      166.54       98.58     64.00 o 
   1  17   3       40.95       26.89     26.46 o 
   2  17   3      202.73      220.40     34.25 o 
   3  17   3      678.95      779.91    102.04 o 
   4  17   3       82.09       84.91     23.72 o 
   5  17   3      101.13       89.27     33.02 o 
   6  17   3      326.97      378.18     50.36 o 
   7  17   3       99.15       96.55     48.58 o 
   8  17   3      184.97      225.51     50.82 o 
   1  18   3      227.94      216.03     35.18 o 
   2  18   3      516.01      595.97     46.46 o 
   3  18   3       16.89       27.43     35.83 o 
   4  18   3       82.40       70.98     39.14 o 
   5  18   3      200.73      240.44     36.43 o 
   6  18   3       53.97       32.26     32.65 o 
   7  18   3       40.33       78.63     37.90 o 
   0  19   3       93.02      104.95     67.98 o 
   1  19   3     1092.55     1170.44     72.85 o 
   2  19   3       42.14       43.21    100.08 o 
   3  19   3      113.86      176.40     43.05 o 
   4  19   3      130.59      132.98     44.48 o 
   5  19   3       35.99      114.22     44.37 o 
   6  19   3        0.08       10.56     30.78 o 
   7  19   3       50.46       61.74     38.96 o 
   1  20   3       30.17       30.97     74.23 o 
   2  20   3      328.51      288.67     45.82 o 
   3  20   3       75.44       70.41     39.78 o 
   4  20   3       18.53        8.07     51.79 o 
   5  20   3      159.84      156.79     48.50 o 
   6  20   3       43.18       28.05     53.14 o 
   0  21   3       33.57      106.61     71.92 o 
   1  21   3        0.83      -43.13     65.27 o 
   2  21   3       46.65       99.46     78.16 o 
   3  21   3       12.56       20.42     37.70 o 
   4  21   3       27.82      -41.44     38.87 o 
   1  22   3       19.75        1.51     75.64 o 
   2  22   3      159.34      219.17     89.82 o 
   3  22   3       39.01      174.83     85.32 o 
   0   0   4      926.09      874.88     29.14 o 
   2   0   4     1555.84     1604.47     42.02 o 
   4   0   4     1194.06     1226.00     41.73 o 
   6   0   4      549.45      554.09     22.93 o 
   8   0   4     2094.59     1964.26     98.01 o 
  10   0   4      208.75      282.67     62.88 o 
  12   0   4      398.53      359.53     81.00 o 
   1   1   4      533.49      541.91     13.55 o 
   2   1   4      500.88      501.40     17.55 o 
   3   1   4     2426.28     2324.71     38.14 o 
   4   1   4     1754.30     1769.99     27.79 o 
   5   1   4      152.24      167.44     10.12 o 
   6   1   4      286.10      305.05     13.38 o 
   7   1   4       99.07       80.71     14.27 o 
   8   1   4       44.67       38.61     12.23 o 
   9   1   4       14.94        7.34     10.19 o 
  10   1   4       10.26       23.21     24.54 o 
  11   1   4      356.55      432.94     56.57 o 
  12   1   4      487.83      611.00     71.82 o 
   0   2   4      336.97      366.26     16.86 o 
   1   2   4     1358.52     1291.51     18.52 o 
   2   2   4       31.00       23.88      8.15 o 
   3   2   4     1024.80     1041.01     26.24 o 
   4   2   4      824.22      857.38     18.87 o 
   5   2   4     1387.33     1486.55     27.14 o 
   6   2   4       43.75       50.85      8.78 o 
   7   2   4      346.95      336.07     17.80 o 
   8   2   4      597.16      566.59     29.60 o 
   9   2   4      444.83      427.49     29.32 o 
  10   2   4       56.21       39.78     26.54 o 
  11   2   4      105.42      133.32     36.43 o 
  12   2   4       55.64       59.78     37.89 o 
   1   3   4      387.53      390.60     11.94 o 
   2   3   4     1908.30     1957.57     30.52 o 
   3   3   4      954.91      908.12     25.06 o 
   4   3   4      677.79      655.38     15.89 o 
   5   3   4     1101.53     1063.11     22.58 o 
   6   3   4     1498.44     1538.09     32.60 o 
   7   3   4      300.41      298.14     22.24 o 
   8   3   4       60.97       56.25     13.34 o 
   9   3   4       33.23       60.53     14.28 o 
  10   3   4      355.73      324.26     46.17 o 
  11   3   4      394.14      448.72     55.61 o 
  12   3   4       81.10       56.12     38.21 o 
   0   4   4     1483.50     1529.06     32.06 o 
   1   4   4      199.57      209.92     12.69 o 
   2   4   4      194.64      250.39     13.86 o 
   3   4   4      925.97      933.76     25.60 o 
   4   4   4      119.75      112.70      8.10 o 
   5   4   4      252.21      253.74     12.61 o 
   6   4   4      409.51      406.48     16.93 o 
   7   4   4      382.55      366.65     24.83 o 
   8   4   4      959.81      913.08     34.63 o 
   9   4   4       21.26       42.62     15.58 o 
  10   4   4      390.14      513.15     56.20 o 
  11   4   4        7.06      -14.14     24.44 o 
  12   4   4       50.70       83.48     36.48 o 
   1   5   4     1059.37     1066.99     24.66 o 
   2   5   4     3655.23     3790.30     49.24 o 
   3   5   4     2845.71     2942.56     40.00 o 
   4   5   4     1105.64     1061.19     29.10 o 
   5   5   4      783.97      803.00     19.39 o 
   6   5   4      130.66      130.17     15.32 o 
   7   5   4      276.62      292.59     26.54 o 
   8   5   4      363.02      364.46     26.72 o 
   9   5   4      227.85      275.95     29.06 o 
  10   5   4       91.72      112.84     54.81 o 
  11   5   4       44.43       59.33     30.89 o 
  12   5   4      192.25      246.02     49.45 o 
   0   6   4     1245.30     1277.81     53.89 o 
   1   6   4     2576.48     2607.16     47.74 o 
   2   6   4      258.66      263.26     17.68 o 
   3   6   4      738.92      772.45     35.84 o 
   4   6   4       24.83       23.40      9.80 o 
   5   6   4      148.67      152.76     14.17 o 
   6   6   4      183.64      179.45     21.78 o 
   7   6   4      243.19      224.22     24.77 o 
   8   6   4      149.77      161.38     21.61 o 
   9   6   4       94.73       99.82     19.64 o 
  10   6   4      122.06      152.69     34.11 o 
  11   6   4        2.19       35.27     25.57 o 
  12   6   4        3.82       50.56     52.66 o 
   1   7   4      598.91      533.17     20.29 o 
   2   7   4      519.12      495.92     19.64 o 
   3   7   4     1081.72     1056.90     27.95 o 
   4   7   4      309.07      315.43     19.96 o 
   5   7   4     1068.40     1060.91     47.47 o 
   6   7   4       25.11       16.38     13.35 o 
   7   7   4      619.08      602.31     32.88 o 
   8   7   4       32.47       59.09     17.64 o 
   9   7   4      226.13      230.71     40.64 o 
  10   7   4       12.62       24.36     22.78 o 
  11   7   4      174.72      271.73     74.04 o 
   0   8   4     3279.16     3161.83     62.10 o 
   1   8   4       36.93       35.08     10.39 o 
   2   8   4      120.62      124.42     11.87 o 
   3   8   4      432.09      395.47     22.08 o 
   4   8   4      271.33      309.70     21.27 o 
   5   8   4       41.53       31.63     14.22 o 
   6   8   4      520.82      546.46     30.98 o 
   7   8   4      126.41      129.40     20.14 o 
   8   8   4      797.77      780.41     37.51 o 
   9   8   4      138.92      132.05     31.43 o 
  10   8   4       14.05      -22.79     29.21 o 
  11   8   4       73.85       86.09     54.02 o 
   1   9   4     1334.08     1359.33     27.86 o 
   2   9   4      788.90      773.42     22.25 o 
   3   9   4      197.13      224.76     20.33 o 
   4   9   4      940.43      942.70     36.94 o 
   5   9   4      480.40      473.48     29.47 o 
   6   9   4      583.58      562.37     39.16 o 
   7   9   4      234.18      238.19     24.92 o 
   8   9   4      179.48      165.94     22.66 o 
   9   9   4      300.30      260.28     59.50 o 
  10   9   4       51.86       45.69     43.95 o 
  11   9   4      157.78      241.51     74.21 o 
   0  10   4     1121.56     1125.39     40.74 o 
   1  10   4      736.50      766.02     23.20 o 
   2  10   4      616.63      614.07     29.63 o 
   3  10   4       16.35       16.16     13.59 o 
   4  10   4      103.87       96.05     20.17 o 
   5  10   4     1159.40     1177.13     42.81 o 
   6  10   4      203.76      184.71     22.29 o 
   7  10   4      154.14      170.95     22.96 o 
   8  10   4      278.37      292.19     33.94 o 
   9  10   4      107.92      140.66     56.06 o 
  10  10   4      154.73      176.68     62.96 o 
  11  10   4       62.98       44.59     52.38 o 
   1  11   4      464.87      473.31     26.86 o 
   2  11   4      585.34      603.02     30.02 o 
   3  11   4      731.63      716.66     30.84 o 
   4  11   4      257.71      257.36     26.34 o 
   5  11   4      330.26      315.20     28.83 o 
   6  11   4      404.40      435.96     31.51 o 
   7  11   4       84.41       92.29     22.40 o 
   8  11   4      349.36      415.60     76.54 o 
   9  11   4       71.46      130.29     56.24 o 
  10  11   4        4.02       -4.06     38.75 o 
   0  12   4      439.03      490.66     34.17 o 
   1  12   4      572.15      600.08     29.84 o 
   2  12   4      207.70      177.56     22.71 o 
   3  12   4      348.78      349.48     26.25 o 
   4  12   4      131.82      137.09     22.16 o 
   5  12   4      880.72      855.01     48.50 o 
   6  12   4      291.63      325.56     36.01 o 
   7  12   4       39.60       46.89     37.48 o 
   8  12   4      106.64      135.12     52.59 o 
   9  12   4       73.32      109.49     55.89 o 
  10  12   4      220.69      214.16     72.29 o 
   1  13   4       45.67       62.21     17.36 o 
   2  13   4      225.04      221.74     25.65 o 
   3  13   4      374.51      400.00     28.85 o 
   4  13   4      127.60      151.07     21.74 o 
   5  13   4       56.09       61.16     33.94 o 
   6  13   4      154.64      208.73     38.76 o 
   7  13   4       77.09       68.26     41.02 o 
   8  13   4      306.98      327.90     73.52 o 
   9  13   4       26.41       43.46     49.78 o 
  10  13   4      200.26      254.65     72.88 o 
   0  14   4      982.20      947.13     81.96 o 
   1  14   4      542.39      602.69     44.71 o 
   2  14   4       31.82       48.35     16.67 o 
   3  14   4        0.91       -2.02     15.36 o 
   4  14   4      251.31      221.12     66.72 o 
   5  14   4       59.33       82.41     25.09 o 
   6  14   4      128.74      165.62     28.08 o 
   7  14   4      121.90      113.06     46.37 o 
   8  14   4       56.67       92.58     49.04 o 
   9  14   4       76.01      100.27     58.70 o 
   1  15   4       78.88       49.39     30.36 o 
   2  15   4       67.96       69.27     36.85 o 
   3  15   4      997.24      925.25     44.03 o 
   4  15   4       33.43       39.14     19.83 o 
   5  15   4      548.08      575.64     42.41 o 
   6  15   4        0.28      -11.72     29.59 o 
   7  15   4        5.61      -10.78     32.21 o 
   8  15   4        3.52      -23.37     38.65 o 
   9  15   4        1.26      -17.78     47.26 o 
   0  16   4      399.16      420.29     72.19 o 
   1  16   4      101.29       76.71     32.31 o 
   2  16   4       18.62       52.12     52.75 o 
   3  16   4      540.13      461.43     53.28 o 
   4  16   4      149.37      110.28     28.38 o 
   5  16   4      128.34      102.90     42.55 o 
   6  16   4      104.92      111.54     48.03 o 
   7  16   4      113.05      125.97     56.22 o 
   8  16   4      130.09       87.77     58.13 o 
   1  17   4       51.41       72.46     41.77 o 
   2  17   4      645.29      768.31     96.89 o 
   3  17   4      340.76      375.53     81.90 o 
   4  17   4      113.31      133.97     35.23 o 
   5  17   4       11.60       29.25     30.19 o 
   6  17   4       52.72      100.81     43.73 o 
   7  17   4       85.97       76.12     51.91 o 
   8  17   4        5.79       21.80     49.69 o 
   0  18   4      103.31      105.17     62.13 o 
   1  18   4      113.14      161.46     64.77 o 
   2  18   4       22.15      -49.22     57.29 o 
   3  18   4       55.98      -11.34     58.04 o 
   4  18   4       16.86       85.58     64.64 o 
   5  18   4       61.51       21.11     32.62 o 
   6  18   4       23.18       71.74     34.74 o 
   7  18   4       72.95      148.82     43.15 o 
   1  19   4        7.63       -2.59     56.74 o 
   2  19   4       64.21       46.63     35.02 o 
   3  19   4      106.36      174.00     42.97 o 
   4  19   4       30.71       47.92     92.49 o 
   5  19   4      142.44      104.78     57.22 o 
   6  19   4        2.25      105.04     59.36 o 
   1  20   4       34.56       50.94     62.58 o 
   2  20   4       39.83        4.35     61.21 o 
   3  20   4      106.44      117.76     57.01 o 
   4  20   4       17.91       29.20     42.29 o 
   5  20   4       68.54       27.84     53.57 o 
   2  21   4      101.67       48.03     70.57 o 
   3  21   4       11.56       28.70     40.71 o 
   4  21   4        9.15       34.67     42.11 o 
   2   0   5     1115.33     1169.35     39.04 o 
   4   0   5     3276.42     3199.87     72.78 o 
   6   0   5        8.53       21.07     21.26 o 
   8   0   5      513.55      527.77     38.86 o 
  10   0   5       23.10       53.93     43.26 o 
  12   0   5      317.42      236.34     73.46 o 
   0   1   5     7214.48     7078.41     66.87 o 
   1   1   5     1891.79     1883.08     24.66 o 
   2   1   5      197.67      181.25     17.00 o 
   3   1   5      227.44      250.41     16.95 o 
   4   1   5       28.14       42.45     10.08 o 
   5   1   5      274.20      259.73     14.01 o 
   6   1   5      860.46      800.61     19.82 o 
   7   1   5       95.51      111.23     15.92 o 
   8   1   5     1129.53     1095.63     43.75 o 
   9   1   5       59.18       81.06     28.55 o 
  10   1   5       13.13       15.53     21.91 o 
  11   1   5       60.77       75.28     36.91 o 
  12   1   5       25.27       13.30     34.39 o 
   1   2   5     1555.66     1600.95     23.10 o 
   2   2   5      515.47      539.74     14.55 o 
   3   2   5       52.68       24.73      9.37 o 
   4   2   5       72.90       71.24      8.01 o 
   5   2   5      464.30      438.96     16.15 o 
   6   2   5       30.27       38.05      8.45 o 
   7   2   5      674.66      647.99     28.67 o 
   8   2   5        8.35       13.98      9.63 o 
   9   2   5      367.53      339.40     46.62 o 
  10   2   5       22.99       28.94     26.70 o 
  11   2   5      609.18      552.81     64.51 o 
  12   2   5       25.74       30.30     34.19 o 
   0   3   5      327.58      343.86     17.60 o 
   1   3   5     2100.85     2168.65     26.29 o 
   2   3   5       28.75       44.89      5.74 o 
   3   3   5      278.85      267.64     13.09 o 
   4   3   5      155.88      183.19      9.57 o 
   5   3   5       25.16       30.04     10.14 o 
   6   3   5      582.14      529.53     25.02 o 
   7   3   5      400.23      373.33     25.75 o 
   8   3   5      677.44      671.36     29.86 o 
   9   3   5       13.98      -22.50     30.05 o 
  10   3   5      174.16      176.30     38.58 o 
  11   3   5      116.45      145.50     38.07 o 
  12   3   5       66.79      111.75     41.27 o 
   1   4   5      798.07      816.37     15.93 o 
   2   4   5     1000.59      979.80     24.34 o 
   3   4   5      514.09      528.28     20.00 o 
   4   4   5     1706.30     1653.52     37.22 o 
   5   4   5      147.20      159.70      9.83 o 
   6   4   5      116.79       83.20     14.02 o 
   7   4   5      146.53      143.65     18.07 o 
   8   4   5      836.79      759.10     31.89 o 
   9   4   5      139.25      117.82     29.34 o 
  10   4   5      448.91      569.87     61.23 o 
  11   4   5      154.22      216.13     45.31 o 
  12   4   5      332.84      414.69     62.01 o 
   0   5   5     1071.83     1086.15     29.91 o 
   1   5   5      874.57      959.23     22.91 o 
   2   5   5      786.13      772.73     22.31 o 
   3   5   5      377.80      391.71     18.60 o 
   4   5   5       83.68       80.74     13.22 o 
   5   5   5       73.84       71.03     12.84 o 
   6   5   5      347.84      361.16     24.26 o 
   7   5   5      387.58      380.66     26.82 o 
   8   5   5      187.89      207.86     20.65 o 
   9   5   5      173.39      149.68     34.05 o 
  10   5   5      175.57      200.49     39.65 o 
  11   5   5        7.62       45.34     28.71 o 
   1   6   5      373.25      394.70     25.59 o 
   2   6   5       61.49       94.66     11.44 o 
   3   6   5       55.51       63.08     10.87 o 
   4   6   5      828.68      737.43     24.58 o 
   5   6   5      101.62       89.83     15.81 o 
   6   6   5      359.89      364.90     25.27 o 
   7   6   5      174.51      158.75     19.42 o 
   8   6   5        5.96       30.07     14.47 o 
   9   6   5       81.89       95.46     30.38 o 
  10   6   5       40.12       27.11     25.08 o 
  11   6   5      176.21      178.17     39.18 o 
   0   7   5      814.81      778.89     49.65 o 
   1   7   5      925.65      974.78     51.02 o 
   2   7   5      284.72      285.78     20.42 o 
   3   7   5      369.67      351.77     22.87 o 
   4   7   5      125.15      117.75     17.24 o 
   5   7   5      674.37      697.90     34.72 o 
   6   7   5      173.32      182.45     23.41 o 
   7   7   5     1612.92     1555.08     62.12 o 
   8   7   5      457.78      493.98     33.35 o 
   9   7   5      315.24      313.94     53.07 o 
  10   7   5       10.34       31.36     25.10 o 
  11   7   5       51.21       13.38     46.15 o 
   1   8   5      165.13      189.33     19.95 o 
   2   8   5      874.14      922.73     29.02 o 
   3   8   5      482.59      483.60     24.06 o 
   4   8   5      470.81      498.29     31.15 o 
   5   8   5      284.13      249.16     25.54 o 
   6   8   5       20.73       14.60     13.91 o 
   7   8   5      112.70      126.14     20.80 o 
   8   8   5      287.31      321.91     42.42 o 
   9   8   5       61.61       36.87     24.53 o 
  10   8   5       30.21       29.62     44.88 o 
  11   8   5      217.41      266.82     76.89 o 
   0   9   5      108.70       94.34     23.76 o 
   1   9   5      248.08      270.10     21.21 o 
   2   9   5      656.54      669.26     22.32 o 
   3   9   5       33.40       37.45     16.57 o 
   4   9   5      565.18      567.91     32.65 o 
   5   9   5      370.89      342.40     49.12 o 
   6   9   5      644.60      661.70     35.57 o 
   7   9   5      221.79      223.63     24.50 o 
   8   9   5      597.67      562.10     85.65 o 
   9   9   5      429.02      453.63     80.27 o 
  10   9   5      260.13      389.04     82.31 o 
  11   9   5      130.06      184.25     71.96 o 
   1  10   5       67.92       64.03     12.53 o 
   2  10   5      213.96      271.01     25.68 o 
   3  10   5      207.17      174.13     23.91 o 
   4  10   5      435.26      452.37     32.67 o 
   5  10   5      492.12      519.91     32.13 o 
   6  10   5      322.64      309.82     28.41 o 
   7  10   5       90.82      122.16     21.45 o 
   8  10   5       24.82       75.13     41.19 o 
   9  10   5      246.93      290.14     70.53 o 
  10  10   5       48.91      -17.18     39.03 o 
   0  11   5     1009.26     1019.16     42.46 o 
   1  11   5      934.96      930.72     38.40 o 
   2  11   5     1761.51     1721.11    140.11 o 
   3  11   5      196.50      192.83     26.20 o 
   4  11   5      417.01      376.43     31.97 o 
   5  11   5      177.22      151.67     23.01 o 
   6  11   5       19.56       42.01     14.46 o 
   7  11   5      122.94       67.25     40.66 o 
   8  11   5      172.00      208.90     58.30 o 
   9  11   5       80.40       49.95     47.54 o 
  10  11   5       74.40      140.01     65.36 o 
   1  12   5     1651.84     1609.61     48.46 o 
   2  12   5     1131.89     1034.00     53.04 o 
   3  12   5     1017.37     1012.00     43.03 o 
   4  12   5       43.54       68.00     19.38 o 
   5  12   5      220.37      203.64     24.21 o 
   6  12   5      116.27      134.82     25.95 o 
   7  12   5       76.99      129.61     46.09 o 
   8  12   5      174.65      186.69     60.79 o 
   9  12   5      263.53      252.74     72.47 o 
  10  12   5       96.32      135.85     64.95 o 
   0  13   5     1106.03     1002.09     77.99 o 
   1  13   5     1139.45     1112.51     38.60 o 
   2  13   5      170.32      178.73     31.26 o 
   3  13   5      362.00      336.90     31.56 o 
   4  13   5      110.17      140.24     22.67 o 
   5  13   5      181.74      145.82     27.53 o 
   6  13   5      291.17      304.28     61.45 o 
   7  13   5       98.79      150.93     49.70 o 
   8  13   5      309.45      469.05     88.28 o 
   9  13   5        1.50       45.28     49.79 o 
   1  14   5      188.24      211.76     43.15 o 
   2  14   5       21.05       34.02     21.32 o 
   3  14   5      221.61      230.15     27.74 o 
   4  14   5      216.25      231.33     32.69 o 
   5  14   5      198.20      244.48     50.94 o 
   6  14   5       22.13       25.22     35.41 o 
   7  14   5       80.71       90.74     43.82 o 
   8  14   5       24.92       42.92     45.77 o 
   9  14   5       55.54       71.90     55.35 o 
   0  15   5       42.56       15.47     46.46 o 
   1  15   5     1982.06     1776.28     74.37 o 
   2  15   5      127.29      152.29     41.36 o 
   3  15   5       60.76       37.28     20.56 o 
   4  15   5        9.00       60.66     30.69 o 
   5  15   5       32.33       20.06     30.07 o 
   6  15   5      307.66      304.12     63.58 o 
   7  15   5      416.81      532.38     89.56 o 
   8  15   5      148.86      190.29     69.71 o 
   1  16   5      483.94      454.86     58.18 o 
   2  16   5       33.04       68.55     57.40 o 
   4  16   5      106.32      182.62     40.17 o 
   5  16   5       90.11       70.63     35.95 o 
   6  16   5       28.18       40.70     38.44 o 
   7  16   5       82.98      104.34     50.84 o 
   8  16   5       48.70      117.84     61.99 o 
   0  17   5      577.87      343.01     83.69 o 
   1  17   5      457.85      452.25     78.44 o 
   2  17   5       70.95      127.55     61.80 o 
   5  17   5       28.46        9.60     30.66 o 
   6  17   5      150.98      139.72     54.98 o 
   7  17   5      384.95      300.35     74.23 o 
   2  18   5       62.54      162.25     63.93 o 
   6  18   5       16.86       11.57     37.76 o 
   2  19   5        7.61      107.49     61.27 o 
   0   0   6     7571.52     7914.12    139.97 o 
   2   0   6      966.28      995.66     38.93 o 
   4   0   6      362.49      358.74     29.15 o 
   6   0   6      188.91      220.95     29.52 o 
   8   0   6     1273.12     1161.46     56.10 o 
  10   0   6      238.98      187.44     59.28 o 
   1   1   6      402.44      415.66     13.08 o 
   2   1   6      998.55      968.51     21.27 o 
   3   1   6       81.12       63.60     11.71 o 
   4   1   6      246.19      253.86     19.58 o 
   5   1   6      685.65      682.10     20.64 o 
   6   1   6       17.65       18.75     11.52 o 
   7   1   6      491.10      465.17     26.87 o 
   8   1   6       15.32       22.49     10.94 o 
   9   1   6      138.47      116.32     31.08 o 
  10   1   6      284.74      280.24     48.00 o 
  11   1   6      233.29      339.78     60.96 o 
   0   2   6      352.60      353.04     19.55 o 
   1   2   6      375.90      364.14     13.24 o 
   2   2   6      299.50      293.93     12.66 o 
   3   2   6      290.72      280.27     18.61 o 
   4   2   6      301.85      287.78     20.57 o 
   5   2   6      515.29      520.99     25.29 o 
   6   2   6      715.20      687.94     29.64 o 
   7   2   6     1043.70     1005.44     48.03 o 
   8   2   6      221.02      212.95     21.34 o 
   9   2   6       83.64      119.28     34.01 o 
  10   2   6       94.45      109.01     37.48 o 
  11   2   6      261.68      307.60     52.18 o 
   1   3   6      414.17      447.42     13.61 o 
   2   3   6      446.97      406.69     12.93 o 
   3   3   6     1127.56     1097.18     19.21 o 
   4   3   6     1453.26     1422.81     23.31 o 
   5   3   6       40.14       32.45     11.15 o 
   6   3   6      218.00      187.01     19.49 o 
   7   3   6       54.90       51.26     13.41 o 
   8   3   6       67.82       74.16     15.09 o 
   9   3   6       99.49      126.42     35.49 o 
  10   3   6       44.90       78.79     33.83 o 
  11   3   6      226.92      367.05     58.79 o 
   0   4   6      176.56      186.05     27.44 o 
   1   4   6      122.70      147.12      9.36 o 
   2   4   6      204.17      178.87     14.90 o 
   3   4   6       18.57       14.72     10.97 o 
   4   4   6       43.57       68.95     13.07 o 
   5   4   6      542.78      502.13     25.46 o 
   6   4   6      236.62      220.76     21.00 o 
   7   4   6      317.97      265.14     27.50 o 
   8   4   6      805.72      838.80     34.36 o 
   9   4   6       85.11       68.75     29.46 o 
  10   4   6      102.24       34.59     30.18 o 
  11   4   6        3.02       -0.15     31.38 o 
   1   5   6      267.76      230.63     14.95 o 
   2   5   6      454.31      410.52     19.41 o 
   3   5   6       24.16       10.39      9.63 o 
   4   5   6     1692.53     1610.33     43.76 o 
   5   5   6     1114.40     1040.66     34.36 o 
   6   5   6      108.07       97.76     16.50 o 
   7   5   6        9.84       19.45     11.25 o 
   8   5   6      434.60      411.24     49.68 o 
   9   5   6       71.53       86.31     36.26 o 
  10   5   6      159.86      164.59     39.35 o 
  11   5   6      227.27      321.06     53.98 o 
   0   6   6      251.61      294.84     33.97 o 
   1   6   6     1253.45     1190.13     27.76 o 
   2   6   6       60.15       56.67     11.65 o 
   3   6   6      711.60      671.75     24.74 o 
   4   6   6       22.35       19.35     10.54 o 
   5   6   6      670.59      589.58     27.18 o 
   6   6   6       57.38       54.11     14.24 o 
   7   6   6        5.59       23.52     12.62 o 
   8   6   6      181.87      145.96     36.35 o 
   9   6   6       75.70      118.77     34.11 o 
  10   6   6      214.49      207.55     42.37 o 
  11   6   6        3.42       -6.18     24.63 o 
   1   7   6      141.16      163.16     21.89 o 
   2   7   6      111.47      105.55     17.57 o 
   3   7   6      471.38      470.71     21.77 o 
   4   7   6      224.13      234.34     18.93 o 
   5   7   6      951.59      867.07     32.11 o 
   6   7   6      690.55      687.95     42.92 o 
   7   7   6       26.61       62.00     23.16 o 
   8   7   6       31.60       33.55     23.00 o 
   9   7   6       72.59       68.22     27.56 o 
  10   7   6       42.14       63.71     31.35 o 
  11   7   6      419.94      467.42     62.41 o 
   0   8   6      667.01      654.61     43.15 o 
   1   8   6        5.87       -4.08     17.21 o 
   2   8   6      826.31      854.92     31.36 o 
   3   8   6      644.27      593.88     28.06 o 
   4   8   6      486.27      460.64     32.95 o 
   5   8   6       14.47       27.49     15.76 o 
   6   8   6      546.44      526.58     33.62 o 
   7   8   6      248.92      249.09     28.23 o 
   8   8   6      321.62      352.56     45.46 o 
   9   8   6       68.82      102.93     31.85 o 
  10   8   6      166.86      155.32     40.68 o 
   1   9   6      260.80      262.82     24.64 o 
   2   9   6      518.45      496.49     27.57 o 
   3   9   6      148.52      116.55     22.99 o 
   4   9   6      320.81      391.11     33.16 o 
   5   9   6      132.16      117.91     21.33 o 
   6   9   6      305.42      293.97     28.79 o 
   7   9   6       19.90       34.66     24.60 o 
   8   9   6       11.19       46.44     23.55 o 
   9   9   6       76.24      112.41     30.65 o 
  10   9   6      139.13      120.21     56.85 o 
   0  10   6      757.00      862.52     46.98 o 
   1  10   6     1192.85     1230.17     41.30 o 
   2  10   6     1559.71     1579.04     51.09 o 
   3  10   6      306.56      295.10     30.31 o 
   4  10   6      168.37      214.93     26.49 o 
   5  10   6       40.58       42.07     14.99 o 
   6  10   6        2.95      -13.67     19.41 o 
   7  10   6      304.37      326.95     43.78 o 
   8  10   6        1.75        5.18     21.39 o 
   9  10   6       80.45      143.12     57.07 o 
  10  10   6      118.51       86.55     58.11 o 
   1  11   6      188.16      185.97     31.40 o 
   2  11   6      747.63      674.97     38.00 o 
   3  11   6       53.91       50.14     18.18 o 
   4  11   6       76.75       45.96     18.00 o 
   5  11   6      594.18      673.66     38.31 o 
   6  11   6       15.09       26.42     23.82 o 
   7  11   6      183.70      182.20     35.54 o 
   8  11   6       47.51       66.92     46.43 o 
   9  11   6      146.75      182.04     61.08 o 
  10  11   6      214.56      256.94     79.14 o 
   0  12   6      212.22      231.00     72.60 o 
   1  12   6       38.69       73.40     22.88 o 
   2  12   6      250.32      226.09     38.54 o 
   3  12   6      162.69      159.73     25.50 o 
   4  12   6      123.86      134.21     23.86 o 
   5  12   6      177.97      196.89     26.34 o 
   6  12   6      251.36      250.19     38.96 o 
   7  12   6      158.77      159.80     53.83 o 
   8  12   6      196.19      254.84     66.97 o 
   9  12   6       27.11       26.57     53.02 o 
   1  13   6      149.15       77.05     58.31 o 
   2  13   6      375.78      403.11     49.03 o 
   3  13   6       67.06       64.19     20.00 o 
   4  13   6      423.45      457.71     37.06 o 
   5  13   6      120.55      140.27     31.06 o 
   6  13   6       37.47       10.21     37.34 o 
   7  13   6      127.72      196.34     56.86 o 
   8  13   6       18.18       47.10     48.75 o 
   9  13   6      170.55      135.83     68.53 o 
   0  14   6      859.85      781.32     93.70 o 
   1  14   6       33.47       31.59     56.42 o 
   2  14   6      224.86      316.26     67.87 o 
   3  14   6      204.76      172.83     35.30 o 
   4  14   6       26.01       44.91     21.18 o 
   5  14   6        4.86       69.41     36.21 o 
   6  14   6       32.54       51.53     40.73 o 
   7  14   6      328.89      573.00     90.08 o 
   8  14   6      129.83      205.00     71.64 o 
   1  15   6      319.48      363.60     76.21 o 
   2  15   6      534.52      495.95     80.45 o 
   3  15   6       71.78      130.81     52.62 o 
   4  15   6       59.59      107.62     35.90 o 
   5  15   6       86.14      120.39     44.23 o 
   6  15   6       58.20       55.71     40.38 o 
   7  15   6       43.36       69.28     49.55 o 
   8  15   6        4.13       -5.35     46.43 o 
   0  16   6       77.62       17.27     64.07 o 
   1  16   6       77.48       24.25     59.40 o 
   2  16   6      466.01      501.88     79.62 o 
   4  16   6       56.41       17.79     36.42 o 
   5  16   6       56.51       31.53     34.98 o 
   6  16   6       18.72       21.54     36.38 o 
   7  16   6      119.09      189.59     63.57 o 
   1  17   6       15.53       72.70     61.91 o 
   6  17   6       20.72        7.06     36.97 o 
   0  18   6       14.69     -119.47     59.73 o 
   2   0   7     1244.22     1248.49     31.95 o 
   4   0   7     1076.44     1039.57     47.19 o 
   6   0   7     2192.66     2100.19     71.46 o 
   8   0   7      155.06      210.23     52.18 o 
  10   0   7      196.55      264.67     68.47 o 
   0   1   7     1216.69     1196.62     30.24 o 
   1   1   7      541.09      562.75     16.02 o 
   2   1   7      185.63      217.22     13.61 o 
   3   1   7      511.21      535.70     22.81 o 
   4   1   7      156.53      134.47     16.40 o 
   5   1   7      450.40      439.41     43.33 o 
   6   1   7      198.91      180.08     19.16 o 
   7   1   7      525.03      515.85     28.57 o 
   8   1   7       20.96       12.62     23.26 o 
   9   1   7      115.19      186.71     41.73 o 
  10   1   7        9.53       42.70     32.66 o 
  11   1   7        5.96       46.30     37.42 o 
   1   2   7      350.15      346.00     13.24 o 
   2   2   7      417.42      427.63     15.61 o 
   3   2   7     1731.42     1684.39     37.72 o 
   4   2   7      192.38      178.48     18.32 o 
   5   2   7      935.34      865.70     32.81 o 
   6   2   7      348.76      353.12     26.09 o 
   7   2   7       11.69       22.26      9.58 o 
   8   2   7       18.99       43.37     25.52 o 
   9   2   7      192.14      196.44     44.65 o 
  10   2   7      162.57      208.74     66.08 o 
  11   2   7      542.74      712.82    147.77 o 
   0   3   7     1681.07     1705.20     35.75 o 
   1   3   7      987.54      984.95     20.82 o 
   2   3   7       16.80        6.32      6.63 o 
   3   3   7       55.76       56.76      7.81 o 
   4   3   7      174.45      186.25     18.47 o 
   5   3   7     1768.29     1664.88     43.58 o 
   6   3   7      114.14      123.38     17.58 o 
   7   3   7      338.93      340.99     26.05 o 
   8   3   7      178.01      207.00     49.42 o 
   9   3   7        1.61       32.39     26.41 o 
  10   3   7        6.12       31.41     30.64 o 
  11   3   7       22.54       49.66    107.41 o 
   1   4   7      542.47      525.21     15.85 o 
   2   4   7       34.52       44.33      6.89 o 
   3   4   7       64.80       55.01     11.97 o 
   4   4   7      422.10      403.62     25.18 o 
   5   4   7       17.93       10.89     11.47 o 
   6   4   7      494.03      504.51     32.95 o 
   7   4   7       99.10       93.46     15.17 o 
   8   4   7      130.49      155.83     35.26 o 
   9   4   7      132.08      183.44     39.94 o 
  10   4   7        4.18       25.91     28.77 o 
  11   4   7      175.89      190.50     45.90 o 
   0   5   7     1616.78     1633.49     34.51 o 
   1   5   7       20.57       32.09     12.78 o 
   2   5   7      538.42      516.53     22.70 o 
   3   5   7       11.92       13.56     11.04 o 
   4   5   7       29.26       16.71     10.53 o 
   5   5   7      989.53      936.20     33.84 o 
   6   5   7      288.06      287.26     23.86 o 
   7   5   7      344.26      327.32     26.26 o 
   8   5   7      742.12      718.84     58.96 o 
   9   5   7      128.88      123.88     35.41 o 
  10   5   7       26.02       65.00     48.94 o 
   1   6   7      132.73      123.23     13.86 o 
   2   6   7      152.22      173.22     19.05 o 
   3   6   7     1488.53     1452.42     38.73 o 
   4   6   7      131.23      118.40     16.24 o 
   5   6   7      217.78      184.36     18.46 o 
   6   6   7       18.00       30.91     12.77 o 
   7   6   7       95.05       85.27     19.28 o 
   8   6   7       13.06       16.59     22.97 o 
   9   6   7      357.48      345.62     51.80 o 
  10   6   7      108.69      120.30     38.31 o 
   0   7   7     1079.21     1035.99     55.63 o 
   1   7   7      413.51      434.38     26.78 o 
   2   7   7       29.75        9.01     10.02 o 
   3   7   7      258.19      243.09     19.50 o 
   4   7   7      655.02      603.49     26.30 o 
   5   7   7     1389.90     1216.65     38.76 o 
   6   7   7      119.53      133.77     18.61 o 
   7   7   7      213.37      199.78     26.46 o 
   8   7   7       14.16       51.39     27.30 o 
   9   7   7       13.35       34.28     29.49 o 
  10   7   7       61.00       78.11     55.03 o 
   1   8   7       44.81       47.77     15.91 o 
   2   8   7      813.34      788.17     32.93 o 
   3   8   7      750.66      648.22     31.40 o 
   4   8   7       72.78       95.92     22.22 o 
   5   8   7      117.07      102.38     20.45 o 
   6   8   7      259.87      283.00     31.14 o 
   7   8   7       10.48       19.14     24.01 o 
   8   8   7      104.34      107.26     32.65 o 
   9   8   7       47.75       34.32     29.21 o 
  10   8   7      142.45      213.34     45.46 o 
   0   9   7      174.29      173.76     32.67 o 
   1   9   7      954.17      935.50     35.71 o 
   2   9   7       45.21       18.37     19.50 o 
   3   9   7      126.39      111.65     23.97 o 
   4   9   7      111.11      117.92     22.03 o 
   5   9   7       15.85       40.05     17.39 o 
   6   9   7       73.28       83.62     29.99 o 
   7   9   7      135.33      165.07     66.35 o 
   8   9   7       79.12       59.37     28.38 o 
   9   9   7       26.76       33.35     29.74 o 
  10   9   7      103.21       80.52     58.36 o 
   1  10   7      112.09      152.63     26.90 o 
   2  10   7      735.23      654.36     38.33 o 
   3  10   7     1059.37     1045.01     66.69 o 
   4  10   7      403.62      438.74     35.75 o 
   5  10   7      585.48      578.82     37.83 o 
   6  10   7       11.67       -0.67     23.60 o 
   7  10   7       25.60       47.06     40.76 o 
   8  10   7      102.43       98.18     33.75 o 
   9  10   7       10.76       24.80     47.57 o 
   0  11   7      606.44      540.31     43.97 o 
   1  11   7      289.76      194.48     35.30 o 
   2  11   7      177.67      169.27     27.11 o 
   3  11   7       99.19      102.43     22.55 o 
   4  11   7       11.41       46.82     20.35 o 
   5  11   7       32.75       36.19     24.54 o 
   6  11   7       21.71       40.19     36.02 o 
   7  11   7      426.03      508.20     57.09 o 
   8  11   7       96.34      102.14     52.47 o 
   9  11   7      132.26      202.17     68.71 o 
   1  12   7       40.59       56.86     25.54 o 
   2  12   7      152.90      177.52     26.39 o 
   3  12   7       28.08        4.05     18.74 o 
   4  12   7      107.78      116.41     29.35 o 
   5  12   7        7.99       10.08     20.36 o 
   6  12   7      412.70      455.95     53.33 o 
   7  12   7       68.35       51.19     43.02 o 
   8  12   7       39.82      102.30     54.95 o 
   9  12   7        5.40       20.35     50.13 o 
   0  13   7     1796.52     1665.85    121.07 o 
   1  13   7      110.45      -12.46     56.29 o 
   2  13   7      208.64      263.53     49.30 o 
   3  13   7      197.07      233.06     39.48 o 
   4  13   7       96.75       97.94     29.60 o 
   5  13   7      197.24      222.13     37.71 o 
   6  13   7       48.50       55.02     38.31 o 
   7  13   7       66.86       59.36     45.54 o 
   8  13   7      403.95      596.09     98.93 o 
   1  14   7       16.27      -31.21     56.83 o 
   2  14   7      364.16      340.79     74.61 o 
   3  14   7       75.32       87.38     27.28 o 
   4  14   7      176.08      158.44     37.60 o 
   5  14   7      315.47      391.93     69.17 o 
   6  14   7      106.97      182.50     55.49 o 
   7  14   7       25.46       64.30     48.08 o 
   8  14   7       41.66       67.80     56.20 o 
   0  15   7      123.88       20.05     70.12 o 
   1  15   7       17.08       65.39     61.37 o 
   2  15   7       51.93       61.47     57.36 o 
   3  15   7       72.30       62.46     50.02 o 
   4  15   7       75.37      106.11     39.25 o 
   5  15   7      103.92      103.24     46.55 o 
   6  15   7       74.01       40.17     45.29 o 
   7  15   7       77.50       86.20     55.53 o 
   1  16   7      118.18       93.93     50.12 o 
   2  16   7       85.19      101.35     56.06 o 
   5  16   7       91.93      137.56     46.55 o 
   6  16   7       77.32      163.27     53.48 o 
   0  17   7      453.70      417.57     93.77 o 
   1  17   7       19.02      -25.74     47.93 o 
   6  17   7      140.72      195.12     57.59 o 
   1  18   7       83.26     -103.97     68.29 o 
   1  19   7      185.86       37.68     77.39 o 
   0   0   8       33.10       31.02     16.99 o 
   2   0   8     1114.89     1145.22     36.70 o 
   4   0   8     1292.65     1251.15     53.64 o 
   6   0   8      176.74      152.87     27.01 o 
   8   0   8      113.46      154.12     54.48 o 
  10   0   8      336.74      373.52     84.35 o 
   1   1   8      129.05      140.55     11.58 o 
   2   1   8       17.06       17.65      8.81 o 
   3   1   8      129.60      119.58     12.71 o 
   4   1   8     1577.45     1483.75     41.07 o 
   5   1   8       17.95       14.25     11.57 o 
   6   1   8      330.50      323.23     25.68 o 
   7   1   8       32.71       16.44     22.69 o 
   8   1   8      245.43      222.18     42.34 o 
   9   1   8       80.24       96.17     51.25 o 
  10   1   8       53.30       56.04     35.98 o 
   0   2   8      320.47      297.84     19.71 o 
   1   2   8       18.29       12.84      7.43 o 
   2   2   8       91.49       74.13     10.39 o 
   3   2   8      401.21      399.42     23.24 o 
   4   2   8       37.16       32.06     12.48 o 
   5   2   8       78.62       66.56     14.30 o 
   6   2   8      337.21      340.20     26.28 o 
   7   2   8      104.60      146.39     35.30 o 
   8   2   8       30.82       19.63     23.90 o 
   9   2   8      622.16      692.56     80.35 o 
  10   2   8       47.78      126.90     56.06 o 
   1   3   8      146.55      144.26     11.37 o 
   2   3   8       57.55       61.72     10.66 o 
   3   3   8      291.75      272.41     21.50 o 
   4   3   8      115.32      118.34     16.41 o 
   5   3   8       93.39       94.08     16.06 o 
   6   3   8      221.53      199.77     21.04 o 
   7   3   8      170.19      165.95     37.10 o 
   8   3   8       24.04       26.12     25.15 o 
   9   3   8        4.08        9.93     32.35 o 
  10   3   8       48.92       27.12     31.88 o 
   0   4   8     2459.07     2386.64     44.55 o 
   1   4   8       84.97       86.59     12.64 o 
   2   4   8      922.56      849.04     27.15 o 
   3   4   8      259.76      277.39     21.76 o 
   4   4   8       73.40       55.32     14.63 o 
   5   4   8     1276.02     1174.00     35.79 o 
   6   4   8      387.80      391.59     27.74 o 
   7   4   8      121.21      154.93     35.38 o 
   8   4   8      133.71      133.85     37.22 o 
   9   4   8      191.52      213.36     45.27 o 
  10   4   8      209.40      233.36     50.42 o 
   1   5   8      153.13      155.17     23.56 o 
   2   5   8      471.00      475.81     22.71 o 
   3   5   8      478.96      507.56     24.75 o 
   4   5   8      464.42      397.51     24.72 o 
   5   5   8      134.21      140.93     17.76 o 
   6   5   8       82.92       63.58     19.70 o 
   7   5   8       89.51       91.52     37.24 o 
   8   5   8       50.20       43.66     27.83 o 
   9   5   8      139.95      219.77     43.10 o 
  10   5   8        1.12       64.99     57.41 o 
   0   6   8      323.13      290.43     18.72 o 
   1   6   8      558.97      526.60     22.10 o 
   2   6   8      295.30      295.36     21.25 o 
   3   6   8      260.43      264.78     20.72 o 
   4   6   8       31.97       44.96     12.57 o 
   5   6   8        0.28       33.31     12.17 o 
   6   6   8      253.37      243.34     27.96 o 
   7   6   8      164.18      164.01     37.30 o 
   8   6   8       37.60       31.95     27.65 o 
   9   6   8      137.63      183.06     44.16 o 
  10   6   8      109.59      120.32     40.32 o 
   1   7   8      125.62      128.90     14.93 o 
   2   7   8      165.86      167.34     18.14 o 
   3   7   8      716.29      620.28     26.24 o 
   4   7   8      168.99      202.84     20.78 o 
   5   7   8       45.51       55.08     16.75 o 
   6   7   8      101.83      117.93     25.57 o 
   7   7   8      138.74      166.00     38.70 o 
   8   7   8       56.66       44.40     31.24 o 
   9   7   8      213.14      284.24     51.91 o 
  10   7   8      203.86      249.00     50.92 o 
   0   8   8     2138.02     2159.71    114.65 o 
   1   8   8       53.12       38.96     16.90 o 
   2   8   8      210.04      221.38     23.81 o 
   3   8   8      500.31      454.61     34.72 o 
   4   8   8      324.32      332.73     25.80 o 
   5   8   8        5.27        7.57     13.61 o 
   6   8   8      107.11      188.17     54.81 o 
   7   8   8      118.00      127.25     35.61 o 
   8   8   8       74.54      105.02     35.20 o 
   9   8   8      168.20      208.64     46.14 o 
   1   9   8       53.12       29.67     15.74 o 
   2   9   8       11.81       26.47     17.48 o 
   3   9   8      156.69      145.01     24.44 o 
   4   9   8      549.58      524.14     37.88 o 
   5   9   8      127.31      117.05     32.85 o 
   6   9   8      219.30      257.56     44.22 o 
   7   9   8      138.38      118.67     37.93 o 
   8   9   8        9.86       16.64     62.32 o 
   9   9   8       33.66      144.22     42.24 o 
   0  10   8      293.91      326.45     40.49 o 
   1  10   8      192.99      208.14     27.28 o 
   2  10   8      101.80       91.05     22.93 o 
   3  10   8       39.77       31.78     16.19 o 
   4  10   8        8.22       67.84     45.26 o 
   5  10   8      100.89      100.99     31.65 o 
   6  10   8       18.13       17.88     25.01 o 
   7  10   8      412.60      539.77     98.24 o 
   8  10   8        6.06       33.10     31.41 o 
   9  10   8      234.51      348.49     53.90 o 
   1  11   8       18.25       27.58     19.14 o 
   2  11   8      119.80       32.28     29.52 o 
   3  11   8       15.91       11.30     22.22 o 
   4  11   8        1.85       27.19     25.24 o 
   5  11   8        5.50      -12.14     22.40 o 
   6  11   8        0.60        1.92     28.31 o 
   7  11   8       80.61      157.43     38.70 o 
   8  11   8      103.67      182.32     43.53 o 
   0  12   8      633.92      674.90     99.90 o 
   1  12   8      345.85      334.96     58.53 o 
   2  12   8      232.89      208.60     36.92 o 
   3  12   8       70.17       69.16     24.39 o 
   4  12   8      134.76      136.45     35.20 o 
   5  12   8       73.75      125.34     34.76 o 
   6  12   8      305.45      331.93     46.73 o 
   7  12   8      304.57      405.60     65.09 o 
   8  12   8      198.43      323.50     81.30 o 
   1  13   8       68.74       20.95     47.08 o 
   2  13   8      104.29      140.73     65.94 o 
   3  13   8       50.39       51.20     27.31 o 
   4  13   8       45.98       69.97     28.21 o 
   5  13   8       35.63       35.37     26.05 o 
   6  13   8       94.72      106.24     33.59 o 
   7  13   8      112.44       98.50     59.34 o 
   0  14   8       19.80      -83.57     59.77 o 
   1  14   8       71.36       44.91     49.50 o 
   2  14   8      119.71      149.36     66.03 o 
   3  14   8       77.79       88.83     54.16 o 
   4  14   8       42.30       67.52     28.18 o 
   5  14   8      126.87      106.04     32.39 o 
   6  14   8       82.85      188.70     61.80 o 
   7  14   8       42.31       32.26     48.05 o 
   1  15   8      103.70       99.17     78.23 o 
   2  15   8      133.40      132.43     62.60 o 
   3  15   8      350.48      401.00     77.23 o 
   4  15   8       55.94       85.30     48.63 o 
   5  15   8      223.34      373.49     69.73 o 
   6  15   8       36.18       94.51     50.04 o 
   0  16   8      160.37      119.59     74.11 o 
   1  16   8        8.46      -16.87     44.47 o 
   2  16   8       94.82      174.25     65.68 o 
   3  16   8       49.82       85.73     56.09 o 
   1  17   8      144.80      133.86     55.58 o 
   2  17   8      248.45      262.87     72.31 o 
   0  18   8       98.40       20.01     73.32 o 
   1  18   8      457.26      395.26     67.26 o 
   2  18   8       61.14       23.59     86.58 o 
   1  19   8      109.16        8.91     80.19 o 
   2   0   9      339.21      327.46     23.21 o 
   4   0   9     4413.89     4097.74    106.49 o 
   6   0   9      146.36      170.77     26.96 o 
   8   0   9       39.97       44.86     45.92 o 
  10   0   9       58.41      114.02     64.31 o 
   0   1   9      112.15      111.62     16.33 o 
   1   1   9       60.68       45.86      9.55 o 
   2   1   9      307.87      338.64     19.19 o 
   3   1   9      156.52      140.77     15.01 o 
   4   1   9      109.05      125.71     16.33 o 
   5   1   9      369.61      381.99     28.28 o 
   6   1   9      205.94      201.86     21.24 o 
   7   1   9      318.19      384.58     58.80 o 
   8   1   9       14.33       73.34     31.24 o 
   9   1   9      103.17      162.95     39.97 o 
  10   1   9      177.03      217.16     52.34 o 
   1   2   9      418.04      397.02     16.10 o 
   2   2   9      183.38      171.16     15.68 o 
   3   2   9     1120.45     1021.44     31.52 o 
   4   2   9      534.67      540.36     27.17 o 
   5   2   9       69.13       73.27     16.48 o 
   6   2   9      218.49      216.37     36.28 o 
   7   2   9      102.47       69.55     29.74 o 
   8   2   9       14.49       67.75     30.52 o 
   9   2   9      108.69      149.05     38.91 o 
   0   3   9      381.71      394.76     23.12 o 
   1   3   9       57.42       53.44     12.02 o 
   2   3   9      975.17      965.42     26.68 o 
   3   3   9      338.51      315.21     22.13 o 
   4   3   9      311.81      324.69     23.83 o 
   5   3   9      545.01      566.14     28.06 o 
   6   3   9      386.08      428.03     33.74 o 
   7   3   9       74.60       88.27     34.51 o 
   8   3   9        0.66        4.61     22.65 o 
   9   3   9      109.23      106.94     39.87 o 
   1   4   9       55.82       54.70     11.64 o 
   2   4   9      455.36      448.30     22.33 o 
   3   4   9      350.96      332.01     22.32 o 
   4   4   9      665.88      695.62     29.37 o 
   5   4   9      142.00      174.12     18.63 o 
   6   4   9      309.25      313.37     29.25 o 
   7   4   9       28.22       12.69     26.79 o 
   8   4   9       32.65       31.83     32.18 o 
   9   4   9       53.75       52.50     67.35 o 
   0   5   9      375.21      348.13     34.77 o 
   1   5   9      224.60      238.04     17.53 o 
   2   5   9      255.60      260.04     19.91 o 
   3   5   9      150.23      148.47     17.33 o 
   4   5   9      648.04      602.46     27.84 o 
   5   5   9      163.63      170.56     21.13 o 
   6   5   9      565.82      592.90     37.29 o 
   7   5   9      371.50      412.63     56.57 o 
   8   5   9       92.68      136.19     93.20 o 
   9   5   9       14.00       34.48     35.41 o 
   1   6   9     1133.46     1066.29     47.34 o 
   2   6   9      124.59      145.88     16.45 o 
   3   6   9      258.33      265.83     21.30 o 
   4   6   9      193.09      179.27     18.59 o 
   5   6   9      176.48      154.96     23.76 o 
   6   6   9       58.80       67.49     19.53 o 
   7   6   9       61.42       70.04     32.22 o 
   8   6   9        0.07       51.53     38.88 o 
   9   6   9       15.37       49.98     37.03 o 
   0   7   9      349.71      357.13     41.75 o 
   1   7   9      120.28      136.95     21.02 o 
   2   7   9       33.07        8.47     18.03 o 
   3   7   9        3.58       17.94     10.71 o 
   4   7   9      141.89      139.30     18.41 o 
   5   7   9      163.47      171.41     26.20 o 
   6   7   9      141.04      159.39     24.35 o 
   7   7   9      324.53      426.66     55.85 o 
   8   7   9       40.88       82.18     35.91 o 
   9   7   9       60.07      161.47     43.47 o 
   1   8   9       81.28       70.77     18.10 o 
   2   8   9       74.93       58.40     17.17 o 
   3   8   9       28.09       66.42     19.87 o 
   4   8   9     1240.22     1196.01     47.80 o 
   5   8   9       26.20       36.80     17.66 o 
   6   8   9      180.76      195.29     42.20 o 
   7   8   9        2.39       31.86     30.76 o 
   8   8   9       37.63       60.45     34.41 o 
   9   8   9       12.57       80.87     79.29 o 
   0   9   9      758.24      718.93     42.49 o 
   1   9   9      306.90      291.04     30.40 o 
   2   9   9       44.50       59.95     20.03 o 
   3   9   9       16.18       17.17     26.58 o 
   4   9   9      112.83      142.90     36.10 o 
   5   9   9      173.58      125.79     35.44 o 
   6   9   9        0.53       25.66     29.20 o 
   7   9   9       26.18       76.61     35.45 o 
   8   9   9      174.79      233.37     56.34 o 
   1  10   9      187.97      162.16     26.83 o 
   2  10   9       32.70       31.18     32.88 o 
   3  10   9      251.92      274.75     43.36 o 
   4  10   9      137.10      110.05     54.40 o 
   5  10   9       74.67      137.68     49.84 o 
   6  10   9       28.72       24.14     39.13 o 
   7  10   9       91.31      100.24     62.63 o 
   8  10   9       74.75      116.42     41.68 o 
   0  11   9       35.12       -4.21     66.24 o 
   1  11   9       45.04       70.95     25.06 o 
   2  11   9      146.01      118.56     39.28 o 
   3  11   9       43.51       13.25     35.02 o 
   4  11   9       11.14       35.00     29.00 o 
   5  11   9      148.02      104.60     34.96 o 
   6  11   9      283.96      369.87     66.46 o 
   7  11   9      131.31      194.67     66.30 o 
   1  12   9       31.50      -28.80     43.65 o 
   2  12   9       73.77       64.17     33.66 o 
   3  12   9      358.45      308.75     46.91 o 
   4  12   9      113.05      136.01     36.19 o 
   5  12   9       47.42       51.37     31.47 o 
   6  12   9       69.24       91.13     32.73 o 
   7  12   9       55.88      116.93     40.71 o 
   0  13   9      102.57        5.77     67.61 o 
   1  13   9       25.10       15.79     57.78 o 
   2  13   9       94.24       58.96     83.00 o 
   3  13   9       29.74       42.02     25.80 o 
   4  13   9        1.80       45.46     33.11 o 
   5  13   9       98.36      119.41     37.06 o 
   6  13   9      229.86      318.07     48.61 o 
   1  14   9        0.18      -24.13     46.76 o 
   2  14   9      142.11      130.54     51.96 o 
   3  14   9      112.47      190.83     64.77 o 
   4  14   9       32.63       40.63     24.58 o 
   5  14   9      113.49      183.39     37.52 o 
   6  14   9       37.94      119.30     56.41 o 
   0  15   9       71.18      154.70     76.31 o 
   1  15   9       95.32       48.64     50.10 o 
   2  15   9       79.44       56.84    117.83 o 
   3  15   9       35.33       45.51     54.94 o 
   4  15   9        2.36       67.39     47.89 o 
   5  15   9       65.62      162.05     48.05 o 
   1  16   9       65.05       22.67     51.64 o 
   2  16   9       32.56       10.61     45.81 o 
   3  16   9       89.98      120.51     58.32 o 
   0  17   9      140.45      170.29     81.95 o 
   1  17   9       64.33       26.36     60.55 o 
   2  17   9       26.10       16.28     79.27 o 
   0   0  10      739.33      801.63     42.31 o 
   2   0  10     1017.85     1059.54     45.81 o 
   4   0  10      116.13      115.22     23.68 o 
   6   0  10       70.18       64.44     43.07 o 
   8   0  10      320.90      570.37     94.39 o 
   1   1  10       80.02      107.66     12.74 o 
   2   1  10     1188.13     1167.09     33.71 o 
   3   1  10      170.81      169.90     18.05 o 
   4   1  10      136.14      158.32     18.64 o 
   5   1  10       52.93       60.52     12.28 o 
   6   1  10      261.95      214.96     37.66 o 
   7   1  10       47.14       19.91     36.21 o 
   8   1  10      343.19      465.01     63.04 o 
   9   1  10       39.30       71.08     39.91 o 
   0   2  10      228.80      238.03     27.76 o 
   1   2  10       83.99       97.47     12.91 o 
   2   2  10      317.21      339.21     21.34 o 
   3   2  10      380.66      352.36     22.40 o 
   4   2  10      193.82      178.81     18.95 o 
   5   2  10      172.69      168.34     24.41 o 
   6   2  10      140.81      159.70     36.57 o 
   7   2  10      141.29      142.95     39.64 o 
   8   2  10       21.83       73.63     34.30 o 
   9   2  10       74.74       94.24     38.87 o 
   1   3  10       94.06       95.90     15.70 o 
   2   3  10       46.76       48.03     11.16 o 
   3   3  10      103.32      122.22     16.65 o 
   4   3  10       34.45       56.20     13.27 o 
   5   3  10      133.69      190.70     25.25 o 
   6   3  10       84.09      102.93     31.16 o 
   7   3  10      235.33      225.36     79.47 o 
   8   3  10       32.31       40.32     39.44 o 
   9   3  10       21.11       40.79     62.42 o 
   0   4  10     1177.76     1126.20     47.43 o 
   1   4  10       47.00       38.40     14.65 o 
   2   4  10       63.69       71.17     13.27 o 
   3   4  10      289.05      283.62     21.06 o 
   4   4  10       42.34       63.55     19.02 o 
   5   4  10       33.49       61.45     22.11 o 
   6   4  10       56.51       -1.81     26.56 o 
   7   4  10      112.68      120.48     77.96 o 
   8   4  10       65.00       63.13     37.91 o 
   1   5  10      777.48      768.09     29.65 o 
   2   5  10       61.95       52.33     16.18 o 
   3   5  10       56.06       67.38     12.74 o 
   4   5  10      348.29      372.14     30.33 o 
   5   5  10      239.57      260.52     26.55 o 
   6   5  10       18.13       67.14     34.47 o 
   7   5  10       43.04       45.51     32.47 o 
   8   5  10        7.49        9.68     29.94 o 
   0   6  10       31.06       29.16     21.04 o 
   1   6  10      263.17      258.84     22.34 o 
   2   6  10       18.09        7.86     19.86 o 
   3   6  10      250.11      246.33     25.11 o 
   4   6  10       13.94       20.51     14.18 o 
   5   6  10      166.39      153.55     22.99 o 
   6   6  10       67.56       95.24     34.62 o 
   7   6  10      499.79      597.11     68.51 o 
   8   6  10       46.94       85.18     94.24 o 
   1   7  10      100.33      107.64     21.62 o 
   2   7  10        9.94       34.75     29.81 o 
   3   7  10       61.74       30.21     22.63 o 
   4   7  10      101.38       92.50     35.30 o 
   5   7  10       55.71       95.35     22.20 o 
   6   7  10       39.94       84.36     37.21 o 
   7   7  10        3.11       49.88     54.85 o 
   8   7  10        2.70       35.75     34.59 o 
   0   8  10     1151.84     1175.67     51.43 o 
   1   8  10      187.11      167.54     20.24 o 
   2   8  10       68.94       65.53     30.34 o 
   3   8  10       34.02       20.83     27.36 o 
   4   8  10       53.18       22.38     29.66 o 
   5   8  10      255.12      323.18     50.17 o 
   6   8  10      116.21      150.50     69.61 o 
   7   8  10       85.33      165.75     48.05 o 
   8   8  10      201.69      331.99     67.48 o 
   1   9  10       64.71       40.66     22.10 o 
   2   9  10        4.51        2.63     24.71 o 
   3   9  10       86.47      101.00     32.65 o 
   4   9  10        1.63       29.14     28.14 o 
   5   9  10       79.07       97.12     49.43 o 
   6   9  10       93.45      156.07     40.80 o 
   7   9  10       30.85       83.10     82.19 o 
   0  10  10      196.97      154.20     77.35 o 
   1  10  10       82.89       49.40     27.73 o 
   2  10  10       11.50       10.00     25.63 o 
   3  10  10      105.82       69.18     31.63 o 
   4  10  10       37.61       73.85     32.81 o 
   5  10  10       13.22       74.50     32.30 o 
   6  10  10       73.77      125.16     39.91 o 
   7  10  10      146.66      253.38     53.30 o 
   1  11  10      140.31      135.13     34.62 o 
   2  11  10       17.93       42.74     26.85 o 
   3  11  10      239.37      262.13     48.95 o 
   4  11  10       44.70       93.11     51.01 o 
   5  11  10      176.13      207.29     44.15 o 
   6  11  10       24.44       52.13     32.85 o 
   0  12  10       92.10       41.77     68.61 o 
   1  12  10       89.51       64.84     50.58 o 
   2  12  10      137.44      114.28     52.44 o 
   3  12  10      202.60      272.83     63.62 o 
   4  12  10       21.93       72.15     30.83 o 
   5  12  10        6.90       26.41     32.00 o 
   6  12  10       60.49      136.18     39.50 o 
   1  13  10       27.15       28.63     48.81 o 
   2  13  10       68.73      128.10     51.68 o 
   3  13  10      286.21      274.98     92.31 o 
   4  13  10       55.15      107.62     35.99 o 
   5  13  10       82.14      138.13     38.61 o 
   0  14  10       38.94      111.95     77.48 o 
   1  14  10      191.20      263.78     66.56 o 
   2  14  10      101.09       69.47     54.59 o 
   3  14  10       31.13       20.47     57.60 o 
   4  14  10        1.35       24.67     48.48 o 
   1  15  10       59.24       68.57     56.38 o 
   2  15  10       62.95      103.11     54.34 o 
   3  15  10       35.73        2.08     47.41 o 
   0  16  10      229.78      279.08     97.10 o 
   1  16  10       66.70       75.28     53.82 o 
   2  16  10       38.28       41.67     51.37 o 
   2   0  11       23.71       51.20     17.93 o 
   4   0  11      177.02      174.86     23.83 o 
   6   0  11      161.70      156.03    148.32 o 
   8   0  11      171.36      129.22     58.80 o 
   0   1  11      104.21      164.30     43.46 o 
   1   1  11      161.09      193.64     23.20 o 
   2   1  11       20.55       57.23     12.34 o 
   3   1  11      683.10      668.36     34.05 o 
   4   1  11      122.77      154.54     25.79 o 
   5   1  11       32.23       50.15     30.32 o 
   6   1  11      123.25      108.90     31.94 o 
   7   1  11      117.63      119.16     45.45 o 
   8   1  11      371.70      425.71     79.38 o 
   1   2  11      180.39      205.22     28.57 o 
   2   2  11      137.99      140.60     21.04 o 
   3   2  11      909.47      960.69     31.95 o 
   4   2  11       22.82       18.47     25.07 o 
   5   2  11        8.21       17.95     26.76 o 
   6   2  11       94.57       81.32     36.11 o 
   7   2  11       61.68       87.93     34.32 o 
   8   2  11       12.32       28.70     36.91 o 
   0   3  11      664.18      761.76     41.63 o 
   1   3  11       18.56       54.59     22.97 o 
   2   3  11      220.35      227.86     24.18 o 
   3   3  11      248.52      238.07     25.01 o 
   4   3  11       54.55       44.67     27.48 o 
   5   3  11      116.50       80.63     42.84 o 
   6   3  11       50.61       47.39     42.22 o 
   7   3  11      175.00      176.66     46.61 o 
   8   3  11      221.38      253.69     54.89 o 
   1   4  11       32.71       64.22     14.94 o 
   2   4  11      177.34      205.08     28.02 o 
   3   4  11       52.86       68.69     27.49 o 
   4   4  11      525.35      474.90     51.95 o 
   5   4  11        8.63       12.53     22.92 o 
   6   4  11       58.11       90.24     39.62 o 
   7   4  11      103.75      149.31     46.07 o 
   0   5  11      757.09      813.60     59.40 o 
   1   5  11      311.48      307.35     23.21 o 
   2   5  11       48.55       90.84     27.41 o 
   3   5  11      116.09      170.93     31.68 o 
   4   5  11        8.71        4.48     23.36 o 
   5   5  11      204.57      198.57     48.16 o 
   6   5  11       30.54       74.15     53.99 o 
   7   5  11       25.68       54.73     51.37 o 
   1   6  11      140.50      161.08     18.69 o 
   2   6  11        4.60        5.07     21.56 o 
   3   6  11      171.89      178.24     30.79 o 
   4   6  11      167.57      174.96     37.24 o 
   5   6  11      284.17      246.29     47.95 o 
   6   6  11      109.35      170.88     46.75 o 
   7   6  11       73.41      150.61     44.19 o 
   0   7  11      472.07      456.98     39.25 o 
   1   7  11      251.85      311.65     28.81 o 
   2   7  11      166.27      140.22     26.46 o 
   3   7  11      199.95      197.32     39.07 o 
   4   7  11       64.66       87.21     33.43 o 
   5   7  11       96.16       79.69     65.35 o 
   6   7  11       84.89       99.97     45.37 o 
   7   7  11      106.26      191.37     51.79 o 
   1   8  11       45.20       87.68     24.49 o 
   2   8  11      249.05      233.48     44.30 o 
   3   8  11       62.40       14.84     29.37 o 
   4   8  11       61.89       67.50     31.48 o 
   5   8  11       99.52      123.52     40.43 o 
   6   8  11      266.36      477.83     65.49 o 
   0   9  11      333.56      346.76     51.98 o 
   1   9  11       47.92       68.37     30.48 o 
   2   9  11      191.43      203.67     38.77 o 
   3   9  11       60.24       78.51     32.07 o 
   4   9  11      255.17      184.28     80.57 o 
   5   9  11        7.06       65.08     35.72 o 
   6   9  11      217.36      255.73     61.60 o 
   1  10  11       23.18       98.50     28.75 o 
   2  10  11       71.53       56.20     43.48 o 
   3  10  11      179.64      232.83     42.51 o 
   4  10  11      113.68      141.80     53.62 o 
   5  10  11      178.13      228.09     48.16 o 
   0  11  11       63.52      114.66     76.53 o 
   1  11  11       94.49      100.32     50.12 o 
   2  11  11      322.11      365.32     69.05 o 
   3  11  11      127.58      123.95     50.56 o 
   4  11  11       53.97       75.37     32.39 o 
   5  11  11        8.45       87.25     36.52 o 
   1  12  11       30.54       34.12     50.46 o 
   2  12  11       29.64       -5.71     90.02 o 
   3  12  11       31.05       83.51     31.94 o 
   4  12  11       21.89       90.62     46.75 o 
   0  13  11      198.40      168.57     88.93 o 
   1  13  11      128.57       83.31     52.31 o 
   2  13  11       35.50       65.28     53.03 o 
   3  13  11       30.16       -9.30     68.67 o 
   1  14  11       85.16      110.68     57.09 o 
   2  14  11        6.80       -8.21     49.94 o 
   0   0  12      433.88      355.07     77.58 o 
   2   0  12      267.36      307.78     53.67 o 
   4   0  12       54.50      104.91     48.39 o 
   6   0  12       57.84       85.60     48.90 o 
   1   1  12       86.59       78.00     28.19 o 
   2   1  12       35.17       36.45     24.76 o 
   3   1  12      128.85      151.63     35.74 o 
   4   1  12      155.73      150.40     32.87 o 
   5   1  12       12.64       25.15     29.70 o 
   6   1  12      145.05      123.32     35.60 o 
   0   2  12      219.74      171.90     45.03 o 
   1   2  12      335.60      317.75     42.23 o 
   2   2  12       99.06      118.60     29.84 o 
   3   2  12       42.76       80.69     28.30 o 
   4   2  12       91.91      104.56     30.16 o 
   5   2  12       84.52       95.18     33.16 o 
   6   2  12       36.02       23.41     31.39 o 
   1   3  12       15.77       46.13     25.35 o 
   2   3  12      138.00      114.13     29.21 o 
   3   3  12      170.95      203.14     34.86 o 
   4   3  12      157.95      139.16     31.18 o 
   5   3  12       24.75       68.01     31.90 o 
   6   3  12        9.65       47.47     30.72 o 
   0   4  12        5.48       44.05     35.44 o 
   1   4  12      184.08      189.92     31.65 o 
   2   4  12       53.36       88.48     26.22 o 
   3   4  12      180.31      183.34     34.47 o 
   4   4  12       57.76       63.26     28.48 o 
   5   4  12       53.98       78.71     30.39 o 
   6   4  12      115.89      153.51     41.26 o 
   1   5  12      131.34      144.00     29.07 o 
   2   5  12       17.88       63.89     27.39 o 
   3   5  12       95.08      143.09     31.72 o 
   4   5  12      339.39      380.05     53.95 o 
   5   5  12       20.27      103.29     37.04 o 
   6   5  12       33.17       98.41     52.03 o 
   0   6  12      195.74      212.07     43.67 o 
   1   6  12      128.65      135.25     29.01 o 
   2   6  12      106.36      143.29     30.81 o 
   3   6  12       55.90       90.17     32.75 o 
   4   6  12       58.31       67.40     35.13 o 
   5   6  12       65.37       96.99     40.15 o 
   1   7  12       82.06       76.48     26.10 o 
   2   7  12      114.87      208.09     42.04 o 
   3   7  12      214.45      196.90     60.12 o 
   4   7  12       37.47       41.08     62.88 o 
   5   7  12       51.94      117.66     36.56 o 
   0   8  12      216.13      193.00     97.35 o 
   1   8  12        5.07       30.02     32.62 o 
   2   8  12       21.09       23.88     32.34 o 
   3   8  12       18.15       78.56     35.45 o 
   4   8  12       30.76       70.14     41.17 o 
   5   8  12       11.62       22.00     52.73 o 
   1   9  12       34.40       89.81     33.16 o 
   2   9  12       55.70       75.86     35.74 o 
   3   9  12       76.75      123.22     37.52 o 
   4   9  12      121.56      131.34     54.66 o 
   0  10  12      327.75      218.93     82.55 o 
   1  10  12      215.70      233.45     62.50 o 
   2  10  12      114.61      181.64     45.36 o 
   3  10  12       20.19       88.29     35.57 o 
   1  11  12       51.87      115.17     54.14 o 
   2  11  12      240.72      212.80     59.73 o 
   0  12  12       80.15      146.16     81.27 o 
   1  12  12       58.25      130.55     58.79 o 
   2   0  13      401.18      383.11     58.57 o 
   4   0  13      349.28      445.65    115.40 o 
   0   1  13       76.48      109.51     41.04 o 
   1   1  13       19.04       48.96     26.70 o 
   2   1  13        1.51       36.46     26.20 o 
   3   1  13       90.82      105.47     29.37 o 
   4   1  13        2.80       34.45     28.72 o 
   5   1  13       73.29      121.82     39.53 o 
   1   2  13       42.00       84.97     28.38 o 
   2   2  13        6.54       25.77     25.87 o 
   3   2  13        3.26       70.85     29.28 o 
   4   2  13       23.81       41.53     33.49 o 
   0   3  13      326.57      311.57     53.55 o 
   1   3  13       35.40       61.61     27.43 o 
   2   3  13      413.72      410.91     41.84 o 
   3   3  13      132.59      193.98     37.30 o 
   4   3  13       42.88       62.03     30.06 o 
   1   4  13      126.02      116.81     29.40 o 
   2   4  13       24.32       71.26     27.34 o 
   3   4  13       40.17       57.07     29.71 o 
   4   4  13       75.53      134.56     33.71 o 
   0   5  13      115.34      148.65     43.73 o 
   1   5  13      108.96      147.29     30.26 o 
   2   5  13      107.61      147.53     33.21 o 
   3   5  13        4.95       58.23     28.06 o 
   4   5  13       94.10      114.15     39.62 o 
   1   6  13        4.74       27.00     24.45 o 
   2   6  13      127.19      190.40     34.47 o 
   3   6  13      152.48      214.83     44.73 o 
   0   7  13      171.02      209.79     45.66 o 
   1   7  13      148.30      197.81     33.80 o 
   2   7  13       22.36       78.40     36.15 o 
   3   7  13      126.36      180.33     42.28 o 
   1   8  13       93.03      170.22     54.83 o 
   2   8  13       52.60      103.43     37.18 o 
   0   9  13      213.91       85.27     73.41 o 
   0   0  14      111.62      140.99     66.52 o 
   1   1  14        0.89       26.15     26.49 o 
   0   2  14        6.09       54.01     48.98 o 
   1   2  14        1.86       47.32     26.59 o 
                                                 
